# Supplementary material for: TAF1, associated with intellectual disability in humans, is essential for embryogenesis and regulates neurodevelopmental processes in zebrafish
Source: Sci Rep. 2019 Jul 24;9:10730. doi: 10.1038/s41598-019-46632-8 (PMC6656882; doi:10.1038/s41598-019-46632-8)
Supplement: Supplementary file 2 — Table S5 [file 41598_2019_46632_MOESM2_ESM.xlsx]

## Sheet: (A) DESeq2 result
Gene.ID	baseMean	log2FoldChange	lfcSE	stat	pvalue	padj	Gene.Name
ENSDARG00000104965	7.14333	-6.12847	1.60352	-3.82188	0.000132437	0.000680296	kcnj12
ENSDARG00000044566	137.806	-5.91707	0.841028	-7.03552	1.98516e-12	4.11804e-11	fabp6
ENSDARG00000079274	112.73	-5.84556	1.66804	-3.50445	0.000457549	0.00205592	prss59.1
ENSDARG00000104721	5.35642	-5.68006	1.7237	-3.29527	0.000983283	0.00402639	si:dkey-203a12.9
ENSDARG00000104075	5.37864	-5.59251	1.72602	-3.24011	0.00119483	0.00479013	BX323854.5
ENSDARG00000041348	4.98635	-5.43164	1.76401	-3.07914	0.00207599	0.00777051	cyp19a1a
ENSDARG00000105248	8.0865	-5.33968	1.53485	-3.47896	0.000503373	0.00223218	si:ch73-124g13.5
ENSDARG00000100465	8.4036	-5.24381	1.53102	-3.42504	0.000614716	0.00266451	CLRN3
ENSDARG00000094077	27.7739	-5.17067	0.93696	-5.51856	3.41795e-08	3.71932e-07	si:dkey-21e2.16
ENSDARG00000039730	106.973	-5.131	1.35962	-3.77384	0.000160751	0.000810466	zgc:112160
ENSDARG00000057263	7.20261	-5.10946	1.57573	-3.2426	0.00118446	0.00475174	zgc:173729
ENSDARG00000043171	57.0251	-5.06576	1.53516	-3.29983	0.000967438	0.00396626	CELA1 (3 of 7)
ENSDARG00000017490	48.4706	-4.9812	1.55185	-3.20984	0.00132807	0.00526169	cel.1
ENSDARG00000098950	10.8819	-4.94712	1.29443	-3.82185	0.000132452	0.000680296	si:dkeyp-92c9.4
ENSDARG00000057661	232.553	-4.94314	0.797397	-6.19909	5.67894e-10	8.39486e-09	aldoca
ENSDARG00000093640	6.10136	-4.93954	1.6277	-3.03467	0.00240799	0.00884433	ugt5a2
ENSDARG00000104685	907.401	-4.86482	0.38177	-12.7428	3.41883e-37	5.7183e-35	grk1b
ENSDARG00000101654	6.56595	-4.86289	1.55889	-3.11945	0.00181188	0.00689633	si:ch211-188c18.1
ENSDARG00000100955	44.2721	-4.84501	1.56341	-3.09901	0.00194169	0.00733091	stk24a
ENSDARG00000074150	8.6095	-4.83668	1.4119	-3.42565	0.000613321	0.00265943	si:ch211-226h7.5
ENSDARG00000068586	64.094	-4.83561	0.595295	-8.12306	4.54565e-16	1.46527e-14	CDHR2
ENSDARG00000096031	38.878	-4.79016	0.755022	-6.3444	2.23296e-10	3.5393e-09	si:ch73-6k14.2
ENSDARG00000086603	20.2496	-4.78765	0.957174	-5.00186	5.67796e-07	4.94016e-06	FUT9 (11 of 14)
ENSDARG00000094286	89.183	-4.76942	0.508082	-9.38712	6.16625e-21	3.26293e-19	si:ch211-117m20.4
ENSDARG00000101597	126.724	-4.6838	0.768362	-6.09582	1.08879e-09	1.53639e-08	PRR18 (2 of 2)
ENSDARG00000068951	11.4015	-4.67365	1.28454	-3.63838	0.000274354	0.00130018	si:ch211-219a15.4
ENSDARG00000090428	398.987	-4.58131	1.06459	-4.30336	1.68228e-05	0.00010687	ctrb1
ENSDARG00000096888	15.573	-4.555	1.03939	-4.38237	1.17394e-05	7.71593e-05	serpinb1l4
ENSDARG00000081977	7.18308	-4.54821	1.50834	-3.01537	0.00256666	0.00935101	dre-mir-729
ENSDARG00000038742	155.542	-4.53471	0.395595	-11.463	2.02367e-30	2.21601e-28	RBP1
ENSDARG00000100929	6.85035	-4.52045	1.49304	-3.02769	0.00246427	0.00903024	GPR20 (2 of 2)
ENSDARG00000062537	31.9237	-4.51536	0.743925	-6.06964	1.28194e-09	1.79097e-08	si:dkey-117i10.1
ENSDARG00000100293	20.9113	-4.50996	0.952959	-4.73259	2.21678e-06	1.7065e-05	arhgef15
ENSDARG00000087178	8.85186	-4.48703	1.36932	-3.27682	0.00104984	0.00427476	scpp9
ENSDARG00000061355	13.6657	-4.47609	1.23301	-3.63021	0.000283188	0.0013378	aoc1
ENSDARG00000073742	843.341	-4.45724	1.04077	-4.28264	1.8469e-05	0.000115973	prss59.2
ENSDARG00000094840	10.2676	-4.43753	1.38585	-3.20203	0.00136463	0.00539121	si:dkey-21e2.13
ENSDARG00000101051	8.26141	-4.42346	1.37522	-3.21656	0.00129739	0.00515124	ctsbb
ENSDARG00000092091	20.2845	-4.40284	0.946772	-4.65037	3.31335e-06	2.452e-05	wu:fd49b10
ENSDARG00000100621	13.4246	-4.37709	1.22982	-3.55913	0.000372083	0.00170652	CABZ01080550.1
ENSDARG00000075914	17.0442	-4.37323	1.01505	-4.30838	1.64453e-05	0.000104779	kcnj14
ENSDARG00000019752	713.756	-4.32323	0.696116	-6.2105	5.28163e-10	7.8366e-09	rom1a
ENSDARG00000071592	124.124	-4.30131	0.909044	-4.73169	2.22662e-06	1.71297e-05	aqp8a.2
ENSDARG00000097571	7.35641	-4.27697	1.42109	-3.00965	0.0026155	0.00950577	si:dkey-114l24.2
ENSDARG00000088377	53.4822	-4.27143	0.560544	-7.62015	2.53376e-14	6.71124e-13	rp1l1b
ENSDARG00000101368	206.693	-4.26661	0.929313	-4.59114	4.40836e-06	3.17779e-05	CNGB3 (2 of 2)
ENSDARG00000035861	167.509	-4.25654	0.314918	-13.5164	1.25237e-41	2.7231e-39	si:rp71-39b20.4
ENSDARG00000056781	236.915	-4.25059	0.872895	-4.86953	1.11864e-06	9.16604e-06	ZAN
ENSDARG00000023176	17.6256	-4.24103	0.991141	-4.27893	1.87791e-05	0.000117797	tdo2b
ENSDARG00000044629	41.0064	-4.21772	1.37081	-3.07681	0.00209231	0.00782303	guca1d
ENSDARG00000077688	10.9541	-4.21457	1.31032	-3.21645	0.00129785	0.00515221	cpo
ENSDARG00000009121	8.32531	-4.19981	1.37034	-3.0648	0.00217819	0.00808898	CHRM1 (1 of 2)
ENSDARG00000003903	13.2885	-4.19943	1.11637	-3.76167	0.00016878	0.000846838	hapln2
ENSDARG00000041205	79.6699	-4.19324	0.489295	-8.56997	1.03515e-17	3.99333e-16	slc6a1l
ENSDARG00000028485	80.948	-4.15821	1.01636	-4.09128	4.29004e-05	0.000248268	cabp5b
ENSDARG00000054211	19.9705	-4.15433	0.856378	-4.85105	1.22811e-06	9.98659e-06	st8sia7.1
ENSDARG00000101250	9.25707	-4.14276	1.25414	-3.30328	0.00095561	0.00392585	si:ch73-329n5.3
ENSDARG00000075058	192.733	-4.13575	0.338172	-12.2297	2.15679e-34	3.0706e-32	gabra6a
ENSDARG00000017314	254.457	-4.12397	1.08448	-3.8027	0.00014313	0.000730246	CELA1 (1 of 7)
ENSDARG00000069390	23.8672	-4.11806	0.889162	-4.63139	3.63221e-06	2.66733e-05	itga2.1
ENSDARG00000101109	12.212	-4.10871	1.13088	-3.63321	0.000279915	0.00132339	cldn15b
ENSDARG00000055185	50.8681	-4.09159	0.64254	-6.36784	1.91703e-10	3.06494e-09	tm4sf5
ENSDARG00000052027	21.7869	-4.08259	0.892041	-4.57669	4.72397e-06	3.38287e-05	tspan1
ENSDARG00000056178	12.5172	-4.05491	1.0844	-3.7393	0.000184533	0.000916267	dpt
ENSDARG00000098162	337.646	-4.05471	0.906735	-4.47177	7.75747e-06	5.31642e-05	zgc:77748
ENSDARG00000045737	179.66	-4.04679	0.28996	-13.9564	2.87639e-44	7.56017e-42	guca1g
ENSDARG00000104260	16.0042	-4.0421	0.933095	-4.33193	1.47807e-05	9.51179e-05	si:ch211-117c19.1
ENSDARG00000042920	110.629	-4.03697	1.29168	-3.12536	0.00177588	0.00677008	sult3st3
ENSDARG00000060350	259.281	-4.01004	1.0404	-3.85434	0.000116043	0.000604685	apoda.2
ENSDARG00000100703	25.0924	-3.99204	0.770759	-5.17936	2.22645e-07	2.08423e-06	si:ch211-285j22.3
ENSDARG00000068181	38.8577	-3.98135	0.596865	-6.67045	2.55028e-11	4.57597e-10	dpep1
ENSDARG00000061858	47.456	-3.97535	0.561051	-7.08555	1.38495e-12	2.94709e-11	zgc:153968
ENSDARG00000099738	15.7136	-3.96477	0.985497	-4.02312	5.74329e-05	0.00032246	ccr9b
ENSDARG00000018361	25.0205	-3.95965	0.775378	-5.10674	3.27771e-07	2.97519e-06	sult1st3
ENSDARG00000007024	492.797	-3.9578	0.963585	-4.10738	4.00179e-05	0.000233736	uox
ENSDARG00000074813	41.5174	-3.93789	0.61455	-6.40776	1.47677e-10	2.40446e-09	btr05
ENSDARG00000020952	88.025	-3.92568	0.400113	-9.81142	1.00544e-22	6.18204e-21	NAALADL1
ENSDARG00000005776	1077.57	-3.91756	0.389363	-10.0615	8.17723e-24	5.49391e-22	guk1b
ENSDARG00000057792	24.7062	-3.91407	0.790061	-4.95414	7.26509e-07	6.17507e-06	cx52.7
ENSDARG00000042293	177.266	-3.91049	1.05807	-3.69586	0.000219146	0.00106492	ca4b
ENSDARG00000077880	37.8522	-3.90429	0.653477	-5.97463	2.30606e-09	3.05576e-08	si:ch211-255i20.3
ENSDARG00000002192	562.535	-3.88851	0.644362	-6.03467	1.59285e-09	2.18953e-08	aspn
ENSDARG00000040948	81.562	-3.87804	0.859161	-4.51375	6.36916e-06	4.43807e-05	olig1
ENSDARG00000037925	486.801	-3.86127	0.647786	-5.96072	2.51131e-09	3.29668e-08	rgs9a
ENSDARG00000094217	80.4072	-3.84808	0.416449	-9.24022	2.45998e-20	1.2335e-18	si:dkey-17e16.15
ENSDARG00000045592	568.166	-3.84332	0.646504	-5.94478	2.7683e-09	3.61618e-08	tnni2a.1
ENSDARG00000012297	151.259	-3.82866	0.348606	-10.9828	4.62461e-28	4.14275e-26	cnga3b
ENSDARG00000100184	37.318	-3.819	0.640982	-5.95805	2.55262e-09	3.34723e-08	BX908782.2
ENSDARG00000068242	168.327	-3.80048	0.340985	-11.1456	7.52409e-29	7.19844e-27	cngb1a
ENSDARG00000037191	40.4327	-3.79888	0.785109	-4.83867	1.30712e-06	1.05728e-05	ttr
ENSDARG00000009637	3974.96	-3.79107	0.333493	-11.3677	6.05297e-30	6.34978e-28	zgc:73075
ENSDARG00000040466	1032.38	-3.77626	0.620489	-6.08594	1.15808e-09	1.62839e-08	vil1
ENSDARG00000038166	32.4458	-3.7696	0.66052	-5.70702	1.14974e-08	1.35465e-07	hyal6
ENSDARG00000091573	34.035	-3.7676	0.627876	-6.00054	1.96659e-09	2.64699e-08	si:ch1073-90m23.1
ENSDARG00000059574	81.1672	-3.76224	0.435337	-8.64213	5.51764e-18	2.19221e-16	fscn2a
ENSDARG00000018263	434.411	-3.75413	1.07213	-3.50157	0.000462521	0.00207436	pdia2
ENSDARG00000103543	5607.59	-3.74825	0.455145	-8.23529	1.79125e-16	6.1064e-15	gngt2b
ENSDARG00000098742	20.5344	-3.73057	0.812804	-4.58976	4.43758e-06	3.19693e-05	LRTM1
ENSDARG00000097416	14.5512	-3.71444	0.993027	-3.74052	0.00018364	0.00091278	si:ch73-306e8.2
ENSDARG00000097008	9120.19	-3.68091	0.504911	-7.29021	3.09473e-13	7.15167e-12	opn1mw1
ENSDARG00000053854	9.90126	-3.67371	1.1089	-3.31294	0.000923195	0.00381232	uts2a
ENSDARG00000002696	6583.25	-3.6332	0.447352	-8.12157	4.60189e-16	1.4814e-14	gnb3b
ENSDARG00000019492	126.506	-3.62813	1.00134	-3.62327	0.000290897	0.00136881	shbg
ENSDARG00000021186	13.6416	-3.62075	1.08175	-3.34713	0.000816522	0.00342744	PTH2R (2 of 2)
ENSDARG00000011886	169.145	-3.6049	0.407881	-8.83811	9.73545e-19	4.23368e-17	pdca
ENSDARG00000076565	76.1654	-3.60072	0.427154	-8.42955	3.4701e-17	1.26714e-15	BX640406.1
ENSDARG00000077187	326.419	-3.54715	0.245804	-14.4308	3.31037e-47	9.53946e-45	impg1a
ENSDARG00000061101	178.466	-3.53757	0.329778	-10.7271	7.59282e-27	6.28391e-25	snx19a
ENSDARG00000018530	66.4976	-3.53553	0.996286	-3.54871	0.000387117	0.00176902	mapkapk2b
ENSDARG00000079892	14.6905	-3.53299	1.01509	-3.48047	0.00050053	0.00222137	PLXNB2 (4 of 5)
ENSDARG00000057790	183.055	-3.52431	0.298424	-11.8097	3.47623e-32	4.42258e-30	ankrd6a
ENSDARG00000036186	611.816	-3.52271	0.168262	-20.9359	2.52509e-97	4.02634e-94	mbpa
ENSDARG00000100844	130.802	-3.51431	1.0019	-3.50763	0.000452121	0.00203306	cldn15lb
ENSDARG00000089123	86.7323	-3.49447	0.448535	-7.79084	6.65651e-15	1.89311e-13	negaly6
ENSDARG00000092044	89.2829	-3.48676	0.465582	-7.48903	6.93866e-14	1.73961e-12	si:dkey-22f5.9
ENSDARG00000104231	157.939	-3.48205	0.319057	-10.9136	9.92849e-28	8.79517e-26	si:dkey-260g12.4
ENSDARG00000061835	79.4262	-3.46578	0.430451	-8.05151	8.17758e-16	2.57357e-14	zpld1a
ENSDARG00000033594	75.2253	-3.46192	0.485375	-7.13247	9.85855e-13	2.13972e-11	ido1
ENSDARG00000052138	243.555	-3.44298	0.54227	-6.3492	2.16432e-10	3.4419e-09	slc1a2a
ENSDARG00000073896	34.8821	-3.43989	0.602498	-5.70938	1.1339e-08	1.33797e-07	cx47.1
ENSDARG00000058672	32.6121	-3.41545	0.788439	-4.33191	1.47819e-05	9.51179e-05	NUGGC (1 of 4)
ENSDARG00000105218	95.8207	-3.41349	0.41021	-8.32134	8.69732e-17	3.04572e-15	ompa
ENSDARG00000040928	15.4383	-3.40143	0.896771	-3.79298	0.00014885	0.000756204	CABZ01059391.1
ENSDARG00000044204	49.3917	-3.39355	0.563377	-6.02358	1.70598e-09	2.32499e-08	endou
ENSDARG00000005221	231.618	-3.39207	0.26237	-12.9286	3.10418e-38	5.54073e-36	desmb
ENSDARG00000078736	88.2304	-3.39068	0.374843	-9.04559	1.48854e-19	7.05008e-18	DOC2A
ENSDARG00000074613	17.3866	-3.38882	0.915115	-3.70317	0.000212924	0.0010387	si:ch211-240l19.6
ENSDARG00000092552	22.7885	-3.38188	0.755279	-4.47766	7.54655e-06	5.18972e-05	fndc7rs2
ENSDARG00000043141	267.352	-3.37832	0.243209	-13.8906	7.22233e-44	1.8377e-41	si:ch211-132f19.7
ENSDARG00000030980	137.677	-3.37212	1.08453	-3.10929	0.00187537	0.00711082	csrp1b
ENSDARG00000076448	162.321	-3.36288	1.09171	-3.08037	0.00206746	0.00774219	serpinf2a
ENSDARG00000091135	16.5319	-3.36227	0.855935	-3.92819	8.55886e-05	0.000461684	RD3L
ENSDARG00000075425	31.6624	-3.36083	0.637677	-5.27043	1.36103e-07	1.32493e-06	CR376723.1
ENSDARG00000059978	1576.16	-3.35901	0.430693	-7.79909	6.2356e-15	1.78401e-13	cplx4a
ENSDARG00000076015	65.522	-3.35484	0.504625	-6.64818	2.96731e-11	5.26891e-10	PLBD1 (2 of 2)
ENSDARG00000020602	1693.59	-3.34547	0.495157	-6.75637	1.41488e-11	2.62538e-10	grk7a
ENSDARG00000095633	85.7424	-3.34365	0.382298	-8.74619	2.20676e-18	9.10021e-17	si:ch211-133l5.7
ENSDARG00000063078	23.9872	-3.34281	0.706071	-4.73438	2.19728e-06	1.69367e-05	abcg5
ENSDARG00000016918	216.972	-3.32855	0.815988	-4.07917	4.51975e-05	0.000259819	ace2
ENSDARG00000009482	16.9176	-3.31929	1.01409	-3.27317	0.00106348	0.00432076	SLC38A8 (1 of 2)
ENSDARG00000008029	11.9235	-3.31901	0.989916	-3.35282	0.000799928	0.0033652	mep1a.2
ENSDARG00000041295	129.084	-3.31364	0.392921	-8.43335	3.35899e-17	1.23033e-15	lim2.5
ENSDARG00000041787	135.504	-3.30046	0.850683	-3.87977	0.000104554	0.000550822	cx32.3
ENSDARG00000097285	83.2538	-3.29696	0.481199	-6.85157	7.30451e-12	1.40894e-10	ANPEP (4 of 5)
ENSDARG00000011671	428.531	-3.29411	0.224663	-14.6625	1.12133e-48	3.52893e-46	pde6b
ENSDARG00000097231	29.7523	-3.29349	0.622812	-5.28809	1.23599e-07	1.21207e-06	ugt1b2
ENSDARG00000052578	17.593	-3.28756	0.986102	-3.3339	0.000856385	0.00357407	c6ast4
ENSDARG00000012903	14.5108	-3.28263	0.947302	-3.46524	0.000529759	0.00233563	slc34a2a
ENSDARG00000098044	143.535	-3.27352	0.348606	-9.39031	5.98221e-21	3.17961e-19	si:ch211-136a13.3
ENSDARG00000098263	39.3382	-3.25884	0.57087	-5.70856	1.13938e-08	1.3437e-07	tmem132a
ENSDARG00000021573	43.6993	-3.25796	0.560826	-5.80922	6.27646e-09	7.77423e-08	slc16a7
ENSDARG00000024740	105.788	-3.24777	0.360041	-9.02054	1.87161e-19	8.79475e-18	gng13a
ENSDARG00000095402	35.4003	-3.24725	0.603877	-5.37734	7.55939e-08	7.68078e-07	si:dkey-273o13.3
ENSDARG00000015404	228.234	-3.24692	0.253318	-12.8175	1.3077e-37	2.26649e-35	arl3l2
ENSDARG00000098320	34.6114	-3.24406	0.584479	-5.55034	2.85114e-08	3.14112e-07	grm1b
ENSDARG00000088079	19.356	-3.24375	0.948666	-3.41927	0.000627884	0.00271618	tmed6
ENSDARG00000105005	25.3825	-3.2416	0.67782	-4.78239	1.73221e-06	1.35928e-05	tmem132a
ENSDARG00000101629	139.674	-3.24127	0.364494	-8.89252	5.97407e-19	2.64607e-17	MGAM
ENSDARG00000040116	15.9612	-3.23898	0.852774	-3.79817	0.000145766	0.000742112	znf366
ENSDARG00000014840	1819.16	-3.23141	0.479772	-6.73529	1.63603e-11	3.00311e-10	prph2b
ENSDARG00000002394	55.1175	-3.22328	0.507933	-6.34588	2.21156e-10	3.51003e-09	ugt5d1
ENSDARG00000027799	42.3158	-3.22208	0.621209	-5.18679	2.1395e-07	2.00913e-06	ucmaa
ENSDARG00000100747	95.0083	-3.21771	0.460542	-6.98678	2.81257e-12	5.71548e-11	GUCA1A (1 of 2)
ENSDARG00000014805	121.672	-3.21062	0.338002	-9.49883	2.12263e-21	1.17521e-19	fhl5
ENSDARG00000044199	1665.43	-3.20341	0.425896	-7.52157	5.41207e-14	1.37562e-12	gnat1
ENSDARG00000016479	23.4954	-3.17487	0.788775	-4.02507	5.69585e-05	0.000320173	ugt5a1
ENSDARG00000068474	159.284	-3.17423	0.304797	-10.4142	2.13512e-25	1.60087e-23	si:dkey-94e7.2
ENSDARG00000037941	462.03	-3.16842	0.230818	-13.727	7.00061e-43	1.62564e-40	syt5a
ENSDARG00000104389	9.86407	-3.16605	1.05638	-2.99709	0.00272572	0.00985843	kcnj2b
ENSDARG00000073959	13.8263	-3.16333	0.984064	-3.21455	0.00130648	0.00518387	pmch
ENSDARG00000002300	67.7969	-3.1592	0.439153	-7.19385	6.29901e-13	1.40279e-11	p2rx2
ENSDARG00000078177	29.9505	-3.15792	0.628639	-5.02343	5.07555e-07	4.4533e-06	cxcr3.1
ENSDARG00000044973	11.225	-3.15517	1.00309	-3.14545	0.00165831	0.00639322	zgc:171226
ENSDARG00000070666	117.793	-3.14145	0.414038	-7.58736	3.26497e-14	8.50671e-13	rhol
ENSDARG00000099470	35.6874	-3.13751	0.63261	-4.95962	7.06304e-07	6.01616e-06	muc5.3
ENSDARG00000041115	66.4442	-3.131	0.472225	-6.6303	3.35003e-11	5.90464e-10	cnfn
ENSDARG00000053480	533.249	-3.12651	0.189791	-16.4734	5.69969e-61	3.24584e-58	aqp9b
ENSDARG00000002771	203.129	-3.10543	0.294796	-10.5342	6.01089e-26	4.6527e-24	SLC4A5 (1 of 2)
ENSDARG00000077960	45.6744	-3.10106	0.551288	-5.62512	1.85375e-08	2.10232e-07	si:ch211-186e20.7
ENSDARG00000074897	28.5269	-3.09865	0.693813	-4.46611	7.96538e-06	5.4402e-05	hes2.1
ENSDARG00000068515	52.2721	-3.09291	0.538742	-5.74098	9.41293e-09	1.12569e-07	chs1
ENSDARG00000061697	52.8968	-3.08981	0.502369	-6.15049	7.72445e-10	1.11904e-08	ca14
ENSDARG00000093608	108.469	-3.08805	0.406766	-7.59171	3.15716e-14	8.24379e-13	ccl34b.1
ENSDARG00000010933	872.803	-3.08729	0.358138	-8.6204	6.67201e-18	2.60753e-16	cacna1fa
ENSDARG00000013393	57.555	-3.07988	0.534129	-5.76617	8.10943e-09	9.79603e-08	guca1b
ENSDARG00000100086	23.9031	-3.07868	0.693117	-4.44178	8.92167e-06	6.03987e-05	adipoqb
ENSDARG00000099928	11.3611	-3.0775	0.976115	-3.1528	0.00161711	0.00625555	chrm5a
ENSDARG00000052223	1582.93	-3.07297	0.282213	-10.8888	1.30303e-27	1.14396e-25	rcvrna
ENSDARG00000075698	51.4006	-3.06958	0.490402	-6.25932	3.86654e-10	5.84946e-09	NKPD1
ENSDARG00000053625	784.499	-3.06921	0.487965	-6.28981	3.17851e-10	4.8733e-09	anxa2b
ENSDARG00000099558	69.415	-3.06648	0.517021	-5.93105	3.01011e-09	3.91433e-08	NPC1L1
ENSDARG00000091560	98.0941	-3.06021	0.360677	-8.48464	2.16383e-17	8.08274e-16	SLC6A19 (3 of 3)
ENSDARG00000094280	115.013	-3.05941	0.353869	-8.64559	5.35272e-18	2.13377e-16	usp21
ENSDARG00000023082	977.701	-3.05169	0.349978	-8.71966	2.79035e-18	1.1428e-16	krt1-19d
ENSDARG00000101225	51.6116	-3.04638	0.469901	-6.48301	8.99087e-11	1.5038e-09	cngb3
ENSDARG00000105163	99.3631	-3.04611	0.353306	-8.62173	6.59514e-18	2.58171e-16	si:ch211-106m9.2
ENSDARG00000062959	72.2269	-3.03306	0.39578	-7.66351	1.80916e-14	4.88944e-13	43527
ENSDARG00000076981	33.4937	-3.0312	0.615694	-4.92322	8.51311e-07	7.16402e-06	zgc:198329
ENSDARG00000103006	73.0668	-3.02552	0.412493	-7.33471	2.22199e-13	5.23085e-12	si:ch1073-303d10.1
ENSDARG00000103019	241.992	-3.01841	0.696463	-4.33391	1.46481e-05	9.43334e-05	gstp2
ENSDARG00000054184	31.9852	-3.01703	0.68138	-4.42782	9.5189e-06	6.39531e-05	btr06
ENSDARG00000074642	33.8122	-3.01687	0.699602	-4.31227	1.61588e-05	0.00010309	zgc:153932
ENSDARG00000088263	13.218	-3.01196	0.973396	-3.09428	0.00197293	0.0074348	zgc:174356
ENSDARG00000011884	92.6116	-3.00692	0.415056	-7.24462	4.33649e-13	9.87811e-12	MFN1 (1 of 3)
ENSDARG00000103034	25.6212	-3.00369	0.795643	-3.77517	0.000159899	0.000806681	CRISP3
ENSDARG00000016337	95.9341	-2.99573	0.34799	-8.60866	7.39169e-18	2.87471e-16	lctlb
ENSDARG00000101485	291.765	-2.99198	0.246691	-12.1285	7.46128e-34	1.04362e-31	si:ch1073-469d17.2
ENSDARG00000031588	322.056	-2.9882	0.671808	-4.44799	8.66772e-06	5.88293e-05	si:dkey-239b22.1
ENSDARG00000089399	147.198	-2.98529	0.294888	-10.1235	4.34791e-24	2.97975e-22	tmem176l.2
ENSDARG00000105151	17.1784	-2.98445	0.90234	-3.30746	0.000941467	0.00387773	cyp2k21
ENSDARG00000090140	29.1485	-2.98225	0.603875	-4.93852	7.87185e-07	6.65297e-06	tmem196b
ENSDARG00000026926	462.794	-2.9768	0.448348	-6.6395	3.14754e-11	5.56826e-10	rom1b
ENSDARG00000042982	154.914	-2.97498	0.699492	-4.25307	2.10863e-05	0.000130726	cyp2p8
ENSDARG00000075958	17.2602	-2.97477	0.951667	-3.12586	0.00177288	0.00675973	si:dkey-266f7.9
ENSDARG00000010680	751.435	-2.97351	0.16584	-17.93	6.87486e-72	5.13853e-69	gngt2a
ENSDARG00000062906	60.7074	-2.97052	0.457313	-6.49559	8.27074e-11	1.39206e-09	kcnv2b
ENSDARG00000100613	148.568	-2.9681	0.365878	-8.11227	4.96827e-16	1.59291e-14	CABZ01089777.1
ENSDARG00000045677	22988.1	-2.95897	0.668177	-4.42842	9.49241e-06	6.3811e-05	opn1sw1
ENSDARG00000056498	49.2764	-2.95174	0.488382	-6.04392	1.50419e-09	2.07241e-08	crp
ENSDARG00000058445	84.994	-2.94775	0.430605	-6.84561	7.61529e-12	1.46653e-10	PDILT
ENSDARG00000095911	22.7368	-2.94668	0.842469	-3.49768	0.000469329	0.00210135	si:ch211-149b19.4
ENSDARG00000095015	21.9279	-2.94524	0.805499	-3.65641	0.000255769	0.00122032	si:dkey-27b3.8
ENSDARG00000104569	32.6039	-2.92681	0.575259	-5.08782	3.62209e-07	3.26056e-06	CABZ01088484.1
ENSDARG00000068680	76.0253	-2.92447	0.4382	-6.67382	2.49225e-11	4.47856e-10	ctrl
ENSDARG00000042656	28.8882	-2.92054	0.70253	-4.15717	3.22215e-05	0.000191996	nrn1b
ENSDARG00000094512	147.679	-2.91987	0.28188	-10.3586	3.82629e-25	2.80728e-23	gabrz
ENSDARG00000037587	503.651	-2.91733	0.213875	-13.6404	2.3034e-42	5.19742e-40	SYNPR (1 of 2)
ENSDARG00000042529	7157.14	-2.91728	0.443297	-6.58087	4.67697e-11	8.11195e-10	gnat2
ENSDARG00000030758	200.456	-2.91304	0.257136	-11.3288	9.45226e-30	9.82953e-28	guca1c
ENSDARG00000090943	53.9903	-2.91171	0.580276	-5.0178	5.22657e-07	4.56905e-06	CABZ01033205.2
ENSDARG00000038891	48.2593	-2.90738	0.485065	-5.99378	2.05016e-09	2.75018e-08	AL954146.1
ENSDARG00000010764	37.8663	-2.90562	0.537852	-5.40227	6.58015e-08	6.75758e-07	flj13639
ENSDARG00000096207	54.5496	-2.90074	0.484837	-5.98291	2.19185e-09	2.92222e-08	SRR (2 of 2)
ENSDARG00000056057	18.2604	-2.89194	0.828558	-3.49033	0.00048243	0.00215436	grem2a
ENSDARG00000096722	15.8958	-2.88885	0.870593	-3.31825	0.000905824	0.00375615	si:dkey-16i5.8
ENSDARG00000077096	148.595	-2.88507	0.27584	-10.4592	1.32969e-25	1.01285e-23	fndc7a
ENSDARG00000021339	483.217	-2.88088	0.613794	-4.69356	2.68485e-06	2.02831e-05	cpa5
ENSDARG00000013389	19.4343	-2.87069	0.718539	-3.99517	6.46466e-05	0.000359094	GABRA4
ENSDARG00000094708	98.91	-2.8612	0.403715	-7.08718	1.3687e-12	2.91509e-11	sftpba
ENSDARG00000069615	2691.38	-2.85642	0.377684	-7.56299	3.9392e-14	1.01857e-12	ckmt2a
ENSDARG00000019686	51.2146	-2.85397	0.461056	-6.19008	6.01343e-10	8.8674e-09	FGL2 (1 of 2)
ENSDARG00000029898	141.893	-2.85332	0.307975	-9.26478	1.95475e-20	9.90545e-19	CNGA1 (2 of 2)
ENSDARG00000043722	108.126	-2.8517	0.364513	-7.82331	5.14503e-15	1.48801e-13	cpa4
ENSDARG00000001971	41.7717	-2.85049	0.503245	-5.66423	1.47689e-08	1.70402e-07	cthrc1b
ENSDARG00000058103	109.944	-2.84864	0.325654	-8.74746	2.18217e-18	9.01436e-17	glra4b
ENSDARG00000039626	402.965	-2.84816	0.17866	-15.9418	3.24985e-57	1.58633e-54	nrgna
ENSDARG00000098164	139.653	-2.84481	0.289099	-9.84026	7.55174e-23	4.65522e-21	si:ch211-106m9.1
ENSDARG00000074601	36.8658	-2.84085	0.545269	-5.21	1.88842e-07	1.78598e-06	cbln2a
ENSDARG00000090969	38.5716	-2.83784	0.565486	-5.01841	5.21011e-07	4.55632e-06	cbln18
ENSDARG00000083588	30.3569	-2.83317	0.60517	-4.68161	2.84627e-06	2.13274e-05	CABZ01039424.1
ENSDARG00000104739	12.1489	-2.83232	0.922708	-3.06957	0.00214368	0.00798513	si:ch211-239i4.5
ENSDARG00000100956	162.031	-2.82366	0.294948	-9.57339	1.03452e-21	5.94798e-20	si:ch211-276i12.4
ENSDARG00000038018	2033.97	-2.82035	0.439864	-6.41187	1.43743e-10	2.342e-09	prph2a
ENSDARG00000101000	15.7941	-2.81809	0.885719	-3.18169	0.00146416	0.00572593	FQ311879.2
ENSDARG00000006944	29.4563	-2.81696	0.646846	-4.35491	1.3312e-05	8.65678e-05	gdpd3b
ENSDARG00000002508	24.9541	-2.81431	0.646584	-4.35258	1.34543e-05	8.73506e-05	ankrd33ab
ENSDARG00000075757	20.9409	-2.81039	0.823192	-3.41401	0.000640139	0.00276269	gig2e
ENSDARG00000103971	73.1003	-2.80856	0.389649	-7.20793	5.68108e-13	1.27109e-11	ATP6V0A4
ENSDARG00000073695	80.2534	-2.80849	0.41415	-6.78133	1.19078e-11	2.23568e-10	mamdc2b
ENSDARG00000093105	21.9052	-2.80784	0.722697	-3.88522	0.000102237	0.000540517	si:ch211-133l5.6
ENSDARG00000078411	46.8044	-2.80766	0.466148	-6.02312	1.71089e-09	2.33035e-08	hspb15
ENSDARG00000017634	1693.33	-2.80599	0.357471	-7.84956	4.17503e-15	1.22076e-13	pdcb
ENSDARG00000070960	129.578	-2.80507	0.377283	-7.43493	1.04624e-13	2.55347e-12	si:ch211-288g17.4
ENSDARG00000074075	39.9484	-2.80346	0.50631	-5.53704	3.07623e-08	3.37201e-07	antxr1b
ENSDARG00000089486	193.984	-2.79996	0.269216	-10.4004	2.46847e-25	1.83928e-23	cplx3b
ENSDARG00000041797	137.893	-2.79895	0.381106	-7.3443	2.06839e-13	4.8837e-12	cx28.9
ENSDARG00000055014	110.801	-2.79853	0.322213	-8.68535	3.77591e-18	1.52813e-16	si:dkey-33m11.8
ENSDARG00000001993	4863.17	-2.79821	0.342588	-8.16785	3.1394e-16	1.03143e-14	myhb
ENSDARG00000058873	172.516	-2.79803	0.293866	-9.52144	1.70804e-21	9.54506e-20	ptpdc1b
ENSDARG00000104529	22.4039	-2.79756	0.74373	-3.76153	0.000168878	0.000846976	cyp2k17
ENSDARG00000078647	107.375	-2.79293	0.383319	-7.28617	3.18895e-13	7.35518e-12	samsn1b
ENSDARG00000038533	16.3909	-2.79046	0.801174	-3.48296	0.000495896	0.00220521	st3gal1l2
ENSDARG00000038894	898.285	-2.77791	0.330265	-8.41117	4.05925e-17	1.47328e-15	tmx3
ENSDARG00000104788	48.3299	-2.77539	0.462643	-5.99898	1.98561e-09	2.66958e-08	CLEC3A
ENSDARG00000061576	71.7398	-2.77366	0.429059	-6.46452	1.01623e-10	1.68326e-09	gldn
ENSDARG00000038439	704.648	-2.77224	0.459417	-6.03426	1.59697e-09	2.19393e-08	fabp10a
ENSDARG00000016923	82.228	-2.77172	0.359274	-7.71479	1.21178e-14	3.3276e-13	si:dkey-94f20.4
ENSDARG00000022668	34.2569	-2.76571	0.565636	-4.88956	1.01061e-06	8.37265e-06	grapb
ENSDARG00000088181	224.351	-2.76455	0.248661	-11.1177	1.02843e-28	9.68427e-27	mpped1
ENSDARG00000076013	40.6731	-2.76027	0.56116	-4.91886	8.70496e-07	7.30288e-06	mab21l3
ENSDARG00000044526	61.8921	-2.75957	0.420919	-6.55607	5.52438e-11	9.49225e-10	camk1ga
ENSDARG00000099772	52.169	-2.7583	0.468991	-5.88135	4.06935e-09	5.19651e-08	si:ch73-302a4.4
ENSDARG00000094975	19.136	-2.75701	0.752025	-3.66611	0.000246264	0.00118062	si:ch211-214p16.2
ENSDARG00000103878	316.901	-2.75432	0.20387	-13.5102	1.36213e-41	2.90033e-39	anpepb
ENSDARG00000052122	76.2916	-2.75384	0.515832	-5.33865	9.36431e-08	9.37612e-07	rag1
ENSDARG00000038609	330.702	-2.75257	0.245035	-11.2334	2.79647e-29	2.79779e-27	mpz
ENSDARG00000062132	179.332	-2.74923	0.841209	-3.26819	0.00108238	0.00439152	cyp4v8
ENSDARG00000003523	43.0846	-2.74878	0.551949	-4.98014	6.35398e-07	5.47065e-06	itln3
ENSDARG00000036140	540.973	-2.73955	0.176699	-15.504	3.2583e-54	1.27757e-51	zgc:136220
ENSDARG00000100255	249.033	-2.73483	0.540932	-5.05578	4.28635e-07	3.80836e-06	si:ch73-29l19.1
ENSDARG00000099332	21.8076	-2.73443	0.72111	-3.79197	0.000149458	0.000758324	si:ch211-134a4.4
ENSDARG00000053364	301.219	-2.73074	0.538362	-5.07232	3.93e-07	3.51788e-06	pax10
ENSDARG00000026820	1017.45	-2.72563	0.402788	-6.76692	1.31556e-11	2.44488e-10	gc3
ENSDARG00000091607	18.9992	-2.72242	0.729329	-3.73278	0.000189381	0.000937807	ARHGEF28 (2 of 2)
ENSDARG00000100139	318.407	-2.71753	0.227535	-11.9434	7.03143e-33	9.24054e-31	si:ch211-113d22.2
ENSDARG00000061749	44.0855	-2.71661	0.599999	-4.52769	5.96326e-06	4.1839e-05	htr3b
ENSDARG00000095509	32.573	-2.70813	0.56093	-4.82793	1.3796e-06	1.11028e-05	si:dkeyp-91h9.1
ENSDARG00000070078	87.9663	-2.69804	0.443824	-6.07909	1.20868e-09	1.69655e-08	abcb11b
ENSDARG00000090185	667.001	-2.696	0.37947	-7.10467	1.20614e-12	2.59196e-11	SPINT3
ENSDARG00000092730	598.002	-2.6866	0.168002	-15.9914	1.46618e-57	7.30583e-55	si:dkey-22i16.3
ENSDARG00000070724	49.5412	-2.68525	0.524172	-5.12284	3.00968e-07	2.74754e-06	chrna4b
ENSDARG00000006678	22.1647	-2.68183	0.682059	-3.93196	8.42576e-05	0.000455259	pth2r
ENSDARG00000079031	40.3321	-2.67576	0.551677	-4.85023	1.23318e-06	1.00222e-05	ENSDARG00000079031
ENSDARG00000069018	243.172	-2.67427	0.234801	-11.3895	4.71458e-30	5.03408e-28	cyp7a1a
ENSDARG00000097513	72.6687	-2.6713	0.498051	-5.36351	8.162e-08	8.26147e-07	si:ch211-84k18.3
ENSDARG00000053774	34.4166	-2.67064	0.68568	-3.89488	9.82471e-05	0.000522194	alpi.2
ENSDARG00000068483	58.9361	-2.66953	0.414588	-6.43899	1.20274e-10	1.97711e-09	neto1
ENSDARG00000079647	151.346	-2.66543	0.282085	-9.44905	3.41912e-21	1.86284e-19	muc13b
ENSDARG00000093370	16.6979	-2.66372	0.816953	-3.26056	0.00111193	0.00449136	lrrc66
ENSDARG00000030157	198.678	-2.66199	0.246934	-10.7802	4.26985e-27	3.6087e-25	mybpc2a
ENSDARG00000059944	14.2311	-2.65837	0.823873	-3.22667	0.00125238	0.00499658	c1qtnf2
ENSDARG00000038683	18.6695	-2.65834	0.835944	-3.18004	0.00147255	0.00575497	MFAP4 (3 of 14)
ENSDARG00000062549	241.853	-2.65658	0.535155	-4.96413	6.90085e-07	5.89481e-06	acmsd
ENSDARG00000070516	30.2748	-2.65565	0.641296	-4.14106	3.45701e-05	0.000204463	si:dkeyp-52c3.2
ENSDARG00000036139	301.544	-2.64848	0.227921	-11.6202	3.25544e-31	3.77979e-29	lctla
ENSDARG00000061049	26.2813	-2.64324	0.614435	-4.30191	1.69332e-05	0.000107429	rnf182
ENSDARG00000089310	135.256	-2.63614	0.384682	-6.85278	7.24309e-12	1.39936e-10	gc
ENSDARG00000058736	24.4138	-2.63517	0.642622	-4.10064	4.12001e-05	0.000239646	gabra6b
ENSDARG00000074819	79.828	-2.62594	0.365615	-7.18227	6.8563e-13	1.51281e-11	si:dkeyp-23e4.3
ENSDARG00000100288	566.864	-2.61542	0.415203	-6.29913	2.99322e-10	4.61883e-09	impg2b
ENSDARG00000090315	26.0351	-2.61397	0.636391	-4.10749	3.99981e-05	0.000233677	CU929052.2
ENSDARG00000040427	28.1949	-2.60584	0.598293	-4.35546	1.32788e-05	8.6399e-05	zgc:101553
ENSDARG00000030215	7660.42	-2.60493	0.437373	-5.95585	2.58718e-09	3.38883e-08	matn1
ENSDARG00000062712	29.3814	-2.6041	0.605433	-4.30122	1.6986e-05	0.000107707	tmem264
ENSDARG00000059342	56.8315	-2.59848	0.435616	-5.96505	2.44553e-09	3.21386e-08	avil
ENSDARG00000039436	135.142	-2.59845	0.326468	-7.95928	1.73048e-15	5.23255e-14	il13ra2
ENSDARG00000070092	41.2616	-2.59503	0.514022	-5.04848	4.4533e-07	3.94642e-06	KCNV1
ENSDARG00000058638	297.763	-2.59412	0.260126	-9.97254	2.01031e-23	1.31733e-21	si:ch211-71m22.1
ENSDARG00000012504	997.112	-2.59291	0.551798	-4.69902	2.61413e-06	1.97863e-05	rlbp1a
ENSDARG00000027153	94.1652	-2.59239	0.423589	-6.12005	9.35462e-10	1.33022e-08	gabrr3a
ENSDARG00000015589	26.6103	-2.58691	0.610975	-4.23407	2.29504e-05	0.00014104	ankrd33bb
ENSDARG00000058462	2392.82	-2.58129	0.554993	-4.65103	3.30286e-06	2.445e-05	zgc:158846
ENSDARG00000022631	388.612	-2.57945	0.562607	-4.58481	4.54389e-06	3.26467e-05	cyp2p9
ENSDARG00000095963	91.3966	-2.57841	0.438304	-5.8827	4.03619e-09	5.15968e-08	si:ch73-361h17.1
ENSDARG00000101433	167.512	-2.57794	0.302098	-8.53345	1.42042e-17	5.38409e-16	CABZ01092997.1
ENSDARG00000038293	29.6121	-2.57787	0.624876	-4.1254	3.70087e-05	0.000217862	zgc:103559
ENSDARG00000074160	39.9225	-2.57347	0.559249	-4.60165	4.19147e-06	3.03609e-05	paqr4b
ENSDARG00000093780	18.9839	-2.57262	0.732597	-3.51164	0.000445352	0.00200601	si:ch211-212c13.6
ENSDARG00000093600	49.1801	-2.56956	0.48967	-5.24754	1.54145e-07	1.48304e-06	omd
ENSDARG00000086493	18.3701	-2.56526	0.755022	-3.39759	0.00067982	0.00291815	mtnr1bb
ENSDARG00000097323	76.1235	-2.56095	0.399217	-6.41493	1.40888e-10	2.30018e-09	PRRT3
ENSDARG00000093021	34.7989	-2.5599	0.562085	-4.5543	5.25595e-06	3.73919e-05	FAM163A (2 of 2)
ENSDARG00000052775	67.3319	-2.55987	0.414768	-6.17181	6.75107e-10	9.86391e-09	opn3
ENSDARG00000070597	250.552	-2.55871	0.249386	-10.26	1.06673e-24	7.54851e-23	prelp
ENSDARG00000056630	208.849	-2.55861	0.276178	-9.26434	1.96293e-20	9.92586e-19	angptl5
ENSDARG00000093205	34.4391	-2.5577	0.650431	-3.93232	8.41314e-05	0.000454952	si:ch211-142h2.1
ENSDARG00000086204	19.0656	-2.55406	0.734558	-3.477	0.000507054	0.00224587	gb:dt867253
ENSDARG00000019782	112.377	-2.55122	0.345172	-7.39118	1.45536e-13	3.49141e-12	impg2a
ENSDARG00000069451	64.2525	-2.54962	0.405625	-6.28567	3.26446e-10	4.99548e-09	cx50.5
ENSDARG00000034940	147.175	-2.53499	0.346517	-7.31563	2.56176e-13	5.97195e-12	slc1a7a
ENSDARG00000062467	74.4539	-2.53181	0.482293	-5.24951	1.52501e-07	1.469e-06	stra6l
ENSDARG00000090615	217.082	-2.52422	0.234703	-10.755	5.61591e-27	4.72963e-25	BX957297.1
ENSDARG00000055638	86.4931	-2.5209	0.356951	-7.06231	1.63756e-12	3.43572e-11	ankrd33aa
ENSDARG00000070775	95.5032	-2.52067	0.445088	-5.6633	1.48488e-08	1.71241e-07	cyp2x9
ENSDARG00000061791	141.78	-2.50562	0.300388	-8.34128	7.34933e-17	2.5899e-15	nyx
ENSDARG00000043460	66.3508	-2.50554	0.384343	-6.51902	7.07659e-11	1.20212e-09	wu:fj39g12
ENSDARG00000086569	83.9071	-2.5038	0.374361	-6.68821	2.25918e-11	4.08429e-10	zgc:172051
ENSDARG00000045811	113.756	-2.50012	0.315025	-7.93625	2.08386e-15	6.23022e-14	lrtm2b
ENSDARG00000077858	33.5374	-2.49878	0.609927	-4.09685	4.18803e-05	0.000243306	asip1
ENSDARG00000087403	76.8326	-2.49871	0.431029	-5.79709	6.74746e-09	8.28673e-08	si:ch211-214p13.3
ENSDARG00000069607	62.0031	-2.49245	0.427226	-5.83403	5.4105e-09	6.77531e-08	SUSD3 (2 of 2)
ENSDARG00000057741	101.143	-2.49196	0.408225	-6.10437	1.03209e-09	1.45982e-08	nr1h4
ENSDARG00000077872	389.139	-2.48999	0.437844	-5.68694	1.29335e-08	1.5112e-07	si:dkey-52d15.1
ENSDARG00000039393	76.5003	-2.48792	0.40473	-6.14711	7.89068e-10	1.14174e-08	si:ch211-240l19.5
ENSDARG00000096505	37.5398	-2.48783	0.613332	-4.05625	4.98666e-05	0.000283506	si:ch73-103l1.2
ENSDARG00000103286	26.5909	-2.48565	0.617467	-4.02557	5.68382e-05	0.000319646	KCNK4
ENSDARG00000061641	19.6393	-2.48273	0.779531	-3.18491	0.001448	0.00567292	ankrd34bb
ENSDARG00000003326	103.476	-2.48112	0.311009	-7.97765	1.49146e-15	4.56174e-14	cacng5a
ENSDARG00000057017	23.8822	-2.47921	0.648277	-3.82432	0.000131135	0.000674661	slc6a4b
ENSDARG00000054641	78.4384	-2.47788	0.386184	-6.41633	1.39597e-10	2.28066e-09	fam46ab
ENSDARG00000099525	98.4764	-2.47784	0.33975	-7.29311	3.02878e-13	7.00604e-12	si:ch1073-13h15.3
ENSDARG00000087359	176.401	-2.47504	0.287707	-8.60263	7.79069e-18	3.02496e-16	c3a.2
ENSDARG00000002193	16235.4	-2.47498	0.448056	-5.52382	3.31715e-08	3.62447e-07	rho
ENSDARG00000098805	104.016	-2.47376	0.354709	-6.97406	3.07924e-12	6.22038e-11	si:ch73-109d9.5
ENSDARG00000059824	92.0698	-2.4725	0.336442	-7.34894	1.99781e-13	4.73105e-12	soat2
ENSDARG00000058803	467.389	-2.47046	0.201439	-12.2641	1.41211e-34	2.02245e-32	grk1a
ENSDARG00000098392	1306.92	-2.4704	0.127988	-19.3018	5.19024e-83	4.77462e-80	si:ch73-28h20.1
ENSDARG00000102288	332.397	-2.47035	0.223361	-11.0599	1.96356e-28	1.80633e-26	C17H2orf71 (2 of 2)
ENSDARG00000040781	56.2123	-2.46796	0.415626	-5.93793	2.88639e-09	3.76221e-08	sult3st4
ENSDARG00000092813	350.906	-2.46439	0.185555	-13.2812	2.9758e-40	5.88224e-38	fndc7rs4
ENSDARG00000007906	33.0235	-2.4639	0.587416	-4.19448	2.735e-05	0.000165358	lrp2b
ENSDARG00000098051	163.065	-2.45612	0.276026	-8.89817	5.67757e-19	2.52409e-17	si:busm1-234g15.3
ENSDARG00000029051	14.7402	-2.45463	0.806531	-3.04344	0.00233891	0.00862078	gbe1a
ENSDARG00000093286	22.4234	-2.44899	0.70614	-3.46814	0.000524082	0.00231145	ANKRD34C
ENSDARG00000102722	112.995	-2.44478	0.312266	-7.82915	4.91177e-15	1.42572e-13	itih3b
ENSDARG00000034930	28.6861	-2.43776	0.595218	-4.09557	4.21127e-05	0.000244419	cx52.6
ENSDARG00000099821	115.542	-2.43475	0.342829	-7.10193	1.23031e-12	2.63915e-11	TYMP
ENSDARG00000077560	167.511	-2.4331	0.269062	-9.04289	1.52577e-19	7.21214e-18	grin2cb
ENSDARG00000042956	82.3009	-2.43245	0.344192	-7.06712	1.58187e-12	3.32179e-11	cyp2ad6
ENSDARG00000012125	119.747	-2.4314	0.378338	-6.42653	1.30545e-10	2.13862e-09	cnga1
ENSDARG00000075929	18.8899	-2.43117	0.749121	-3.24536	0.00117302	0.00470982	si:dkey-219c10.4
ENSDARG00000009311	894.6	-2.42743	0.163814	-14.8182	1.11708e-49	3.71088e-47	pvalb6
ENSDARG00000004561	50.2676	-2.42467	0.493175	-4.91645	8.81263e-07	7.37769e-06	prkcg
ENSDARG00000011023	25.1972	-2.42393	0.623678	-3.88651	0.000101697	0.000538375	pdlim3a
ENSDARG00000097804	485.909	-2.42383	0.451521	-5.36815	7.95497e-08	8.069e-07	si:ch73-156o22.2
ENSDARG00000102759	156.979	-2.42107	0.297567	-8.13621	4.0785e-16	1.3236e-14	CT583723.1
ENSDARG00000069305	15.0485	-2.41914	0.806424	-2.99984	0.00270124	0.00977578	si:ch211-203k16.3
ENSDARG00000103092	46.4943	-2.41642	0.49376	-4.89392	9.88486e-07	8.20069e-06	grem2b
ENSDARG00000025013	21.9763	-2.40911	0.671744	-3.58634	0.000335348	0.00155383	gna14a
ENSDARG00000101473	33.1118	-2.40773	0.553794	-4.3477	1.37575e-05	8.90294e-05	si:ch211-25g7.5
ENSDARG00000075837	405.312	-2.4009	0.199615	-12.0277	2.54184e-33	3.43478e-31	si:dkey-1d7.3
ENSDARG00000070229	112.989	-2.39997	0.301303	-7.96531	1.64816e-15	5.00899e-14	C11H1orf116 (1 of 2)
ENSDARG00000045442	371.639	-2.39582	0.623576	-3.84206	0.000122007	0.000632049	cpb1
ENSDARG00000095294	78.5354	-2.3905	0.369629	-6.46729	9.97744e-11	1.65378e-09	si:dkey-200l5.4
ENSDARG00000100466	30.5245	-2.38943	0.555467	-4.30166	1.69523e-05	0.000107522	nrl
ENSDARG00000068232	49.8882	-2.38783	0.453026	-5.27085	1.35794e-07	1.32298e-06	cbln12
ENSDARG00000070100	16.4483	-2.38536	0.778037	-3.06587	0.00217036	0.00806818	RIN1 (1 of 2)
ENSDARG00000071429	303.662	-2.38195	0.271425	-8.77575	1.69766e-18	7.12362e-17	tdo2a
ENSDARG00000087558	52.8917	-2.38167	0.440653	-5.40486	6.48576e-08	6.66924e-07	si:ch73-105b23.1
ENSDARG00000068220	51.9666	-2.38	0.565188	-4.21099	2.54257e-05	0.000154781	hbl3
ENSDARG00000053845	36.6563	-2.37848	0.531378	-4.47606	7.60314e-06	5.22263e-05	cbln14
ENSDARG00000071076	279.013	-2.37394	0.232138	-10.2264	1.51013e-24	1.05922e-22	ldhbb
ENSDARG00000012535	20.9402	-2.3739	0.682354	-3.47898	0.00050332	0.00223218	epx
ENSDARG00000052035	92.1992	-2.37294	0.394604	-6.01347	1.81593e-09	2.4636e-08	nxnl1
ENSDARG00000077275	208.786	-2.37109	0.236885	-10.0094	1.38552e-23	9.20526e-22	crispld1a
ENSDARG00000078415	26.7919	-2.36964	0.606967	-3.90407	9.45895e-05	0.000504851	lrrc3
ENSDARG00000102967	132.781	-2.3689	0.290196	-8.16311	3.26496e-16	1.07018e-14	si:dkey-245f22.5
ENSDARG00000094719	158.002	-2.36825	0.287379	-8.24085	1.70987e-16	5.87091e-15	si:dkeyp-1h4.9
ENSDARG00000069518	27.2426	-2.36816	0.610671	-3.87796	0.000105335	0.000554566	aqp3b
ENSDARG00000097451	18.1397	-2.36782	0.776843	-3.04801	0.00230365	0.00849765	chmp6a
ENSDARG00000058880	38.1276	-2.36567	0.641535	-3.68751	0.00022646	0.00109468	cldnj
ENSDARG00000015134	89.9058	-2.3648	0.350873	-6.73978	1.58632e-11	2.92308e-10	camkk1b
ENSDARG00000095832	158.013	-2.36412	0.278715	-8.4822	2.20973e-17	8.23246e-16	si:ch73-269m23.4
ENSDARG00000006892	159.919	-2.36095	0.261118	-9.0417	1.5426e-19	7.2773e-18	myo3b
ENSDARG00000096092	25.6307	-2.35881	0.63059	-3.74063	0.000183556	0.000912575	si:ch211-145g9.7
ENSDARG00000033380	30.4205	-2.3557	0.585135	-4.02591	5.67562e-05	0.00031926	gyg2
ENSDARG00000021200	27.8989	-2.35539	0.601816	-3.9138	9.0855e-05	0.000487563	nebl
ENSDARG00000104841	80.5823	-2.3505	0.374382	-6.27833	3.42231e-10	5.23034e-09	JMJD8
ENSDARG00000074191	50.4019	-2.35006	0.542296	-4.33353	1.46735e-05	9.44715e-05	zgc:172253
ENSDARG00000043820	548.177	-2.34646	0.178342	-13.1571	1.54936e-39	2.98852e-37	nme2a
ENSDARG00000036068	19.5749	-2.34258	0.746787	-3.13688	0.00170755	0.00655047	zgc:103601
ENSDARG00000040004	23.4064	-2.34183	0.651495	-3.59454	0.00032496	0.00151096	PKHD1L1 (1 of 2)
ENSDARG00000056719	96.6647	-2.34118	0.33964	-6.89313	5.45778e-12	1.07617e-10	slc6a19b
ENSDARG00000056726	67.1673	-2.33742	0.383621	-6.09304	1.10785e-09	1.56051e-08	mettl7a
ENSDARG00000069495	45.6342	-2.33391	0.499996	-4.66785	3.04366e-06	2.2714e-05	tmem179b
ENSDARG00000042090	17.0281	-2.32767	0.758629	-3.06826	0.00215309	0.00801146	PLA2G4C (2 of 4)
ENSDARG00000052779	273.334	-2.32729	0.611738	-3.80439	0.000142157	0.000726052	zgc:153932
ENSDARG00000092269	256.085	-2.32688	0.271569	-8.56827	1.05052e-17	4.0396e-16	si:dkeyp-41f9.4
ENSDARG00000052982	158.543	-2.32577	0.299153	-7.77451	7.57376e-15	2.13619e-13	gabrr2a
ENSDARG00000099276	107.349	-2.32508	0.328012	-7.08839	1.35679e-12	2.89231e-11	ugt5b3
ENSDARG00000027724	28.6698	-2.3242	0.571054	-4.07001	4.70111e-05	0.000269191	dgkb
ENSDARG00000104254	80.0097	-2.31806	0.347194	-6.67655	2.44632e-11	4.39932e-10	cpne4b
ENSDARG00000007276	65.1363	-2.31695	0.489072	-4.73744	2.16431e-06	1.67081e-05	ela3l
ENSDARG00000076270	118.459	-2.31612	0.339304	-6.82608	8.72645e-12	1.67109e-10	adamts13
ENSDARG00000053746	290.644	-2.31553	0.219978	-10.5262	6.54482e-26	5.0334e-24	OSBPL1A (1 of 2)
ENSDARG00000042107	253.994	-2.31283	0.275083	-8.40775	4.1795e-17	1.51233e-15	CNGB1 (1 of 2)
ENSDARG00000070467	191.974	-2.3123	0.241813	-9.56234	1.15122e-21	6.60311e-20	lactbl1b
ENSDARG00000080018	87.2097	-2.30969	0.349216	-6.61395	3.74208e-11	6.56181e-10	kif16bb
ENSDARG00000040321	271.808	-2.30875	0.204806	-11.2728	1.787e-29	1.80344e-27	rx2
ENSDARG00000003991	219.181	-2.30812	0.264941	-8.71183	2.99021e-18	1.2184e-16	fhl2b
ENSDARG00000055053	210.903	-2.30767	0.259338	-8.8983	5.67064e-19	2.52409e-17	itih1
ENSDARG00000043907	396.306	-2.30738	0.185515	-12.4377	1.63117e-35	2.48498e-33	fgf11b
ENSDARG00000030650	34.6904	-2.30441	0.529069	-4.35559	1.32708e-05	8.63705e-05	r3hdml
ENSDARG00000027424	675.416	-2.3034	0.349295	-6.59442	4.26925e-11	7.44256e-10	slc25a3a
ENSDARG00000057035	281.796	-2.29414	0.678793	-3.37974	0.000725552	0.0030884	stoml3b
ENSDARG00000098472	20.0893	-2.29359	0.686094	-3.34297	0.000828883	0.00347263	CR936540.2
ENSDARG00000008674	36.2899	-2.28919	0.52892	-4.32804	1.50444e-05	9.6573e-05	chrnb2a
ENSDARG00000104291	118.261	-2.28918	0.289928	-7.89566	2.88791e-15	8.55922e-14	GPR151
ENSDARG00000074185	38.4658	-2.28564	0.539734	-4.23475	2.28807e-05	0.000140648	pcsk9
ENSDARG00000079569	90.7029	-2.28542	0.350095	-6.52801	6.66494e-11	1.13622e-09	AMIGO3 (2 of 2)
ENSDARG00000071462	152.002	-2.28478	0.269436	-8.47986	2.25465e-17	8.38673e-16	lama3
ENSDARG00000086825	55.5684	-2.28326	0.450207	-5.07158	3.94529e-07	3.53003e-06	ZNF521 (1 of 2)
ENSDARG00000009160	302.157	-2.28111	0.266189	-8.5695	1.03933e-17	4.00301e-16	kmo
ENSDARG00000035798	1793.59	-2.27694	0.338957	-6.71748	1.84893e-11	3.37578e-10	gngt1
ENSDARG00000038770	230.102	-2.27539	0.250889	-9.06934	1.1974e-19	5.70506e-18	zgc:103625
ENSDARG00000079544	37.8824	-2.26863	0.556066	-4.07978	4.50786e-05	0.000259305	si:ch1073-464p5.5
ENSDARG00000074119	93.8402	-2.26454	0.334583	-6.76825	1.30353e-11	2.42441e-10	frmpd2
ENSDARG00000097157	397.9	-2.26163	0.237117	-9.538	1.45615e-21	8.19485e-20	si:ch211-207n23.2
ENSDARG00000096519	19.7056	-2.26115	0.679349	-3.32841	0.000873445	0.00363766	irbpl
ENSDARG00000013775	60.437	-2.25622	0.413071	-5.46207	4.70612e-08	4.99705e-07	si:dkey-246g23.4
ENSDARG00000099217	103.459	-2.25487	0.341057	-6.61141	3.80673e-11	6.66866e-10	zgc:109982
ENSDARG00000054324	151.43	-2.25432	0.256793	-8.77877	1.65278e-18	6.97199e-17	rerglb
ENSDARG00000063293	88.9682	-2.25061	0.40241	-5.59284	2.23389e-08	2.49674e-07	neto2b
ENSDARG00000098175	31.7292	-2.24313	0.556528	-4.03057	5.56413e-05	0.000313727	dgkab
ENSDARG00000042970	155.407	-2.24156	0.281232	-7.9705	1.58038e-15	4.80911e-14	gng8
ENSDARG00000088366	428.868	-2.24144	0.223869	-10.0123	1.34567e-23	8.96538e-22	zgc:77938
ENSDARG00000101861	96.2363	-2.24049	0.346304	-6.46972	9.81858e-11	1.63424e-09	cyp2k19
ENSDARG00000059163	766.334	-2.23872	0.190475	-11.7533	6.78885e-32	8.32696e-30	irbp
ENSDARG00000020744	32.9711	-2.23769	0.572068	-3.91158	9.16959e-05	0.000491414	bdkrb1
ENSDARG00000010231	54.2253	-2.23719	0.433229	-5.164	2.41722e-07	2.25225e-06	ppm1na
ENSDARG00000104108	842.147	-2.23547	0.420415	-5.31728	1.0533e-07	1.04492e-06	slco1d1
ENSDARG00000062661	683.526	-2.23255	0.181288	-12.3149	7.52952e-35	1.09812e-32	abca4b
ENSDARG00000021480	117.037	-2.2319	0.333319	-6.69597	2.1424e-11	3.8849e-10	olfml2bb
ENSDARG00000008553	179.458	-2.22832	0.296508	-7.51521	5.68202e-14	1.43965e-12	zgc:136872
ENSDARG00000075513	198.713	-2.22607	0.266359	-8.35741	6.41096e-17	2.27166e-15	ccdc136a
ENSDARG00000102558	146.762	-2.22588	0.278399	-7.9953	1.29261e-15	3.98412e-14	pde6h
ENSDARG00000037553	75.1839	-2.22221	0.384252	-5.78322	7.3283e-09	8.92911e-08	il1rapl2
ENSDARG00000015065	20.3992	-2.2177	0.695617	-3.18811	0.00143207	0.00562241	c4
ENSDARG00000038587	47.1851	-2.21637	0.573992	-3.86132	0.000112774	0.000589711	CU929150.1
ENSDARG00000043902	83.5496	-2.21552	0.380511	-5.82247	5.7985e-09	7.21584e-08	gabrr1
ENSDARG00000088584	79.4559	-2.2098	0.346912	-6.36992	1.89129e-10	3.02784e-09	si:ch73-352p18.4
ENSDARG00000039999	25.5223	-2.2089	0.640959	-3.44624	0.000568445	0.00248547	slc13a5b
ENSDARG00000062357	141.869	-2.20882	0.27032	-8.17113	3.05514e-16	1.0079e-14	fam19a1a
ENSDARG00000041083	74.9505	-2.2084	0.414774	-5.32435	1.01312e-07	1.00882e-06	anpepa
ENSDARG00000042953	24.7517	-2.20371	0.649543	-3.39271	0.000692049	0.00296585	cyp2n13
ENSDARG00000022098	33.9514	-2.20125	0.530006	-4.15324	3.27794e-05	0.000195126	opn4a
ENSDARG00000031463	155.884	-2.19964	0.269184	-8.17152	3.04526e-16	1.00603e-14	syt6b
ENSDARG00000073766	471.895	-2.19949	0.173529	-12.6751	8.12939e-37	1.33177e-34	tnni1d
ENSDARG00000098345	150.785	-2.19318	0.313576	-6.99409	2.66979e-12	5.44377e-11	mamdc2a
ENSDARG00000025504	132.253	-2.19165	0.280793	-7.80522	5.93975e-15	1.70754e-13	gucy2f
ENSDARG00000045574	287.092	-2.18821	0.214143	-10.2184	1.63986e-24	1.14685e-22	lrmp
ENSDARG00000023886	601.059	-2.18776	0.18515	-11.8162	3.22082e-32	4.11955e-30	cacna2d4b
ENSDARG00000042613	98.4444	-2.1852	0.41008	-5.32871	9.89141e-08	9.86583e-07	crp3
ENSDARG00000007080	687.927	-2.18369	0.171484	-12.7341	3.82454e-37	6.35245e-35	rhcgl1
ENSDARG00000077261	51.5349	-2.1831	0.489505	-4.45982	8.20291e-06	5.58807e-05	lmod1b
ENSDARG00000095347	172.607	-2.17401	0.241621	-8.9976	2.30709e-19	1.07356e-17	si:dkeyp-72h1.1
ENSDARG00000091609	65.9963	-2.16987	0.423472	-5.12398	2.99147e-07	2.73405e-06	spink4
ENSDARG00000037646	227.577	-2.16717	0.218352	-9.92513	3.23665e-23	2.09795e-21	rgs11
ENSDARG00000011693	240.334	-2.16701	0.253996	-8.53166	1.44265e-17	5.4597e-16	ttc36
ENSDARG00000041645	489.775	-2.1615	0.191931	-11.2619	2.02373e-29	2.03376e-27	A2ML1 (2 of 13)
ENSDARG00000052615	339.2	-2.16055	0.194601	-11.1025	1.22004e-28	1.14435e-26	tnmd
ENSDARG00000013050	129.635	-2.15442	0.317113	-6.79386	1.09176e-11	2.06262e-10	abcc12
ENSDARG00000104618	50.4942	-2.1523	0.444819	-4.8386	1.30756e-06	1.05728e-05	grem1b
ENSDARG00000055644	85.9599	-2.1504	0.379897	-5.66049	1.50944e-08	1.73655e-07	zgc:101788
ENSDARG00000053708	42.3625	-2.14963	0.465421	-4.61867	3.86207e-06	2.81904e-05	ghrhrb
ENSDARG00000060893	961.853	-2.14885	0.165771	-12.9627	1.98998e-38	3.66126e-36	col8a2
ENSDARG00000003615	46.0495	-2.14821	0.550833	-3.89992	9.62225e-05	0.000512344	slc26a3.2
ENSDARG00000092985	43.0707	-2.14777	0.462828	-4.64053	3.47519e-06	2.56225e-05	si:ch1073-309n14.1
ENSDARG00000019861	80.4262	-2.14649	0.353608	-6.07026	1.27702e-09	1.78515e-08	fgl2
ENSDARG00000075515	24.3782	-2.14108	0.667921	-3.20559	0.00134788	0.00533308	CD37
ENSDARG00000056511	7772.47	-2.13877	0.357143	-5.98857	2.11692e-09	2.82863e-08	arr3a
ENSDARG00000068551	91.9184	-2.13497	0.347463	-6.14445	8.02398e-10	1.15962e-08	zgc:153394
ENSDARG00000059792	133.665	-2.13266	0.342016	-6.23556	4.50171e-10	6.76331e-09	trpm5
ENSDARG00000012126	847.877	-2.13207	0.154076	-13.8378	1.50843e-43	3.68149e-41	zgc:109965
ENSDARG00000058332	150.065	-2.13044	0.297136	-7.16991	7.5048e-13	1.64679e-11	KRT18 (3 of 3)
ENSDARG00000052099	327.161	-2.12682	0.25424	-8.36538	5.99201e-17	2.13269e-15	agxta
ENSDARG00000095082	123.169	-2.12566	0.306916	-6.92586	4.3334e-12	8.65884e-11	BX571811.1
ENSDARG00000103504	154.994	-2.12302	0.265037	-8.0103	1.14429e-15	3.55907e-14	si:dkey-97i18.6
ENSDARG00000090106	298.139	-2.1227	0.23603	-8.99336	2.39777e-19	1.11359e-17	slc17a7b
ENSDARG00000055656	35.2448	-2.12144	0.543725	-3.90168	9.55279e-05	0.000509326	pdzd3b
ENSDARG00000002732	514.585	-2.12058	0.179803	-11.7939	4.19551e-32	5.22647e-30	spon2b
ENSDARG00000079543	247.239	-2.12034	0.24691	-8.58752	8.88636e-18	3.4448e-16	dpys
ENSDARG00000077007	107.826	-2.12029	0.301744	-7.02676	2.1138e-12	4.3622e-11	ABCC8 (2 of 2)
ENSDARG00000020814	273.008	-2.11892	0.218625	-9.69207	3.25854e-22	1.94844e-20	faimb
ENSDARG00000091209	137.935	-2.11811	0.372786	-5.68185	1.33248e-08	1.55162e-07	ucp3
ENSDARG00000102532	30.6012	-2.11788	0.60907	-3.47725	0.000506594	0.00224467	HOMER3 (2 of 2)
ENSDARG00000033411	66.0952	-2.11722	0.373877	-5.66287	1.48859e-08	1.71503e-07	cabp1b
ENSDARG00000074519	137.115	-2.11487	0.269051	-7.86049	3.82643e-15	1.12433e-13	si:dkey-224j12.3
ENSDARG00000044528	68.5101	-2.11374	0.457553	-4.61966	3.84375e-06	2.80717e-05	slc15a1b
ENSDARG00000094570	65.1345	-2.1135	0.487092	-4.33902	1.43121e-05	9.2368e-05	si:ch211-226h7.2
ENSDARG00000052057	192.21	-2.11196	0.25613	-8.24568	1.64219e-16	5.68421e-15	pcolceb
ENSDARG00000041433	247.938	-2.11166	0.21649	-9.75408	1.77207e-22	1.07574e-20	si:dkey-7c18.24
ENSDARG00000058966	453.823	-2.11122	0.191605	-11.0186	3.10833e-28	2.8161e-26	zgc:112332
ENSDARG00000030867	27.8172	-2.11053	0.578243	-3.6499	0.000262343	0.00124796	si:dkey-72l14.7
ENSDARG00000011573	120.432	-2.10908	0.362883	-5.81201	6.17281e-09	7.65775e-08	abcb11a
ENSDARG00000040911	46.357	-2.10779	0.445525	-4.73103	2.23381e-06	1.7174e-05	meox2a
ENSDARG00000004445	127.445	-2.10742	0.27432	-7.68235	1.56201e-14	4.2503e-13	GRM5 (1 of 2)
ENSDARG00000026017	59.3914	-2.1055	0.397624	-5.29519	1.18893e-07	1.16736e-06	xpnpep2
ENSDARG00000057262	189.899	-2.10416	0.317052	-6.63664	3.20909e-11	5.67295e-10	si:dkey-91i10.3
ENSDARG00000093269	45.6121	-2.10191	0.455092	-4.61865	3.86236e-06	2.81904e-05	si:ch73-62b13.1
ENSDARG00000074760	193.343	-2.09932	0.262329	-8.00263	1.21786e-15	3.77316e-14	ttc7a
ENSDARG00000010936	224.623	-2.09616	0.271882	-7.70981	1.26004e-14	3.45218e-13	abcb4
ENSDARG00000100919	75.0963	-2.08879	0.419831	-4.97532	6.51403e-07	5.59636e-06	slc5a2
ENSDARG00000053939	145.063	-2.08739	0.266578	-7.83031	4.86674e-15	1.41437e-13	tgfa
ENSDARG00000089534	48.6873	-2.08703	0.490144	-4.25799	2.06274e-05	0.000128114	CU693369.1
ENSDARG00000019179	235.664	-2.08549	0.273052	-7.63771	2.21122e-14	5.90267e-13	lrit1a
ENSDARG00000004964	88.4555	-2.08245	0.330657	-6.29791	3.01687e-10	4.65232e-09	cyp4t8
ENSDARG00000063519	150.15	-2.08115	0.267593	-7.77731	7.40824e-15	2.09445e-13	PLEKHB1
ENSDARG00000042387	73.3653	-2.07646	0.365323	-5.68391	1.31649e-08	1.53674e-07	zgc:77752
ENSDARG00000052016	247.717	-2.07507	0.210137	-9.87485	5.35156e-23	3.38621e-21	cabp2a
ENSDARG00000091637	43.6731	-2.07341	0.461115	-4.49652	6.90756e-06	4.78606e-05	PIP4K2C (2 of 2)
ENSDARG00000074652	31.3772	-2.07291	0.556777	-3.72305	0.00019683	0.000970674	smtna
ENSDARG00000045414	147.314	-2.07245	0.29264	-7.08191	1.42177e-12	3.01471e-11	elovl2
ENSDARG00000045926	336.501	-2.07127	0.227658	-9.09816	9.18731e-20	4.42137e-18	crabp1a
ENSDARG00000087224	200.408	-2.06994	0.223543	-9.25967	2.05071e-20	1.03479e-18	si:ch73-380n15.2
ENSDARG00000076571	238.799	-2.06927	0.287929	-7.18671	6.63693e-13	1.46847e-11	sp5a
ENSDARG00000076699	59.0158	-2.0668	0.403215	-5.12581	2.9626e-07	2.70973e-06	ipmka
ENSDARG00000062077	64.465	-2.06275	0.421879	-4.88943	1.01129e-06	8.37538e-06	acsbg1
ENSDARG00000040274	454.248	-2.06262	0.202743	-10.1736	2.60226e-24	1.80409e-22	scamp5b
ENSDARG00000069478	167.903	-2.0624	0.335613	-6.14516	7.98834e-10	1.15517e-08	slc13a3
ENSDARG00000059956	66.8923	-2.06233	0.371179	-5.55616	2.75772e-08	3.0452e-07	ptk6b
ENSDARG00000014916	108.827	-2.05759	0.30683	-6.70594	2.00113e-11	3.64479e-10	slc10a2
ENSDARG00000069361	533.192	-2.0556	0.166894	-12.3168	7.35332e-35	1.079e-32	spa17
ENSDARG00000093089	101.814	-2.05272	0.343584	-5.97442	2.30905e-09	3.05802e-08	tac3a
ENSDARG00000022739	20.3661	-2.05237	0.666701	-3.07839	0.00208121	0.00778517	rxfp3.2a
ENSDARG00000070037	517.759	-2.05061	0.176279	-11.6328	2.80752e-31	3.27562e-29	rgs8
ENSDARG00000101959	411.622	-2.04489	0.176323	-11.5974	4.24717e-31	4.83732e-29	etv1
ENSDARG00000051939	1599.59	-2.04455	0.515372	-3.96714	7.27404e-05	0.000399771	pcxb
ENSDARG00000095217	27.2359	-2.04423	0.570298	-3.58449	0.000337738	0.00156399	zgc:66156
ENSDARG00000002968	575.817	-2.03847	0.192811	-10.5724	4.00257e-26	3.15952e-24	a1cf
ENSDARG00000026840	143.405	-2.03757	0.261648	-7.78744	6.83821e-15	1.94017e-13	arhgap23b
ENSDARG00000021345	187.27	-2.03695	0.258162	-7.89022	3.01651e-15	8.92931e-14	prph2l
ENSDARG00000004643	403.509	-2.03422	0.181584	-11.2026	3.95826e-29	3.89604e-27	cdhr1a
ENSDARG00000092920	160.833	-2.03291	0.249121	-8.16036	3.34034e-16	1.09294e-14	si:ch211-106h4.12
ENSDARG00000098364	53.2309	-2.03282	0.433453	-4.68982	2.73443e-06	2.06121e-05	DGKA (3 of 3)
ENSDARG00000093078	56.6911	-2.03155	0.422507	-4.80833	1.52199e-06	1.21505e-05	plscr3a
ENSDARG00000008866	22.1078	-2.03019	0.678224	-2.9934	0.00275892	0.00996343	cabp4
ENSDARG00000075800	87.7556	-2.02897	0.357459	-5.67609	1.37807e-08	1.60003e-07	calml4a
ENSDARG00000029388	61.7638	-2.02872	0.395959	-5.12355	2.99829e-07	2.73923e-06	LRG1
ENSDARG00000070726	496.077	-2.02392	0.206531	-9.79957	1.13071e-22	6.93446e-21	cnga3a
ENSDARG00000018351	316.606	-2.02356	0.237315	-8.52689	1.5033e-17	5.68024e-16	hpda
ENSDARG00000090815	70.917	-2.02355	0.368405	-5.49273	3.95766e-08	4.266e-07	KCNJ10 (1 of 3)
ENSDARG00000074396	490.278	-2.02253	0.200362	-10.0944	5.84969e-24	3.95234e-22	fscn2b
ENSDARG00000093619	54.6972	-2.01923	0.462599	-4.36496	1.27144e-05	8.29747e-05	sult3st2
ENSDARG00000095831	116.124	-2.01851	0.289231	-6.97887	2.97554e-12	6.03127e-11	si:ch211-175f12.2
ENSDARG00000010591	420.678	-2.01812	0.574092	-3.51533	0.000439215	0.00198285	foxn4
ENSDARG00000042379	102.315	-2.01552	0.417648	-4.82589	1.39377e-06	1.12081e-05	TMEM120A (2 of 2)
ENSDARG00000035163	122.584	-2.01493	0.276645	-7.28346	3.25377e-13	7.49024e-12	tmem136b
ENSDARG00000104301	29.8083	-2.01362	0.553089	-3.64067	0.000271928	0.00128996	zgc:193726
ENSDARG00000090398	47.3355	-2.01285	0.449021	-4.48274	7.36896e-06	5.07781e-05	PDE1C
ENSDARG00000102057	39.6029	-2.01255	0.542246	-3.71151	0.000206026	0.00101081	si:ch73-329n5.2
ENSDARG00000076730	221.425	-2.01087	0.25772	-7.80255	6.06681e-15	1.74197e-13	syt6a
ENSDARG00000003533	86.0891	-2.00755	0.337779	-5.9434	2.79166e-09	3.64471e-08	col8a1b
ENSDARG00000019902	5918.12	-2.00744	0.296025	-6.78132	1.19084e-11	2.23568e-10	rcv1
ENSDARG00000088343	79.7091	-2.00738	0.342781	-5.85616	4.73685e-09	6.00084e-08	PRRT4 (1 of 2)
ENSDARG00000063604	29.3575	-2.00482	0.553925	-3.61929	0.00029541	0.00138814	coro2bb
ENSDARG00000079119	729.254	-2.00408	0.136708	-14.6596	1.16979e-48	3.63365e-46	si:ch211-229d2.5
ENSDARG00000071251	269.033	-2.00323	0.207395	-9.65901	4.50181e-22	2.67846e-20	ppp1r18
ENSDARG00000026764	34.7427	-2.00115	0.528865	-3.78385	0.000154419	0.000780677	ahsg1
ENSDARG00000013871	74.1392	-2.00076	0.390088	-5.12898	2.91309e-07	2.66866e-06	slc5a1
ENSDARG00000104193	61.4368	-2.0007	0.497383	-4.02246	5.75945e-05	0.000323216	CABZ01019905.2
ENSDARG00000079443	94.0424	-2.0004	0.329711	-6.06712	1.30223e-09	1.81723e-08	vip2
ENSDARG00000087681	74.8944	-1.99439	0.352001	-5.66586	1.46292e-08	1.68953e-07	DRAXIN (2 of 2)
ENSDARG00000038700	37.8495	-1.99058	0.484651	-4.10725	4.00398e-05	0.000233807	gpr160
ENSDARG00000038009	21.2231	-1.98932	0.657209	-3.02693	0.00247053	0.00904904	si:ch73-233k15.1
ENSDARG00000104213	54.7266	-1.9889	0.407808	-4.87705	1.07685e-06	8.86003e-06	si:dkey-283b1.6
ENSDARG00000097725	72.5736	-1.98857	0.363755	-5.46679	4.58257e-08	4.87788e-07	si:dkey-96g2.1
ENSDARG00000097646	25.3153	-1.98748	0.614971	-3.23182	0.00123003	0.00491477	si:dkey-16p21.6
ENSDARG00000089342	30.2675	-1.98724	0.622209	-3.19385	0.00140391	0.00552738	wu:fc75a09
ENSDARG00000059049	173.544	-1.98541	0.257986	-7.69579	1.4062e-14	3.84382e-13	CD209
ENSDARG00000090444	239.021	-1.98349	0.207955	-9.53806	1.45535e-21	8.19485e-20	ponzr1
ENSDARG00000016541	31.9747	-1.98167	0.546158	-3.62839	0.000285196	0.00134516	SASH3
ENSDARG00000089077	39.0632	-1.98083	0.492748	-4.01996	5.82088e-05	0.000326281	rgs1
ENSDARG00000052517	48.0693	-1.97997	0.442222	-4.47733	7.55822e-06	5.19625e-05	AL954146.2
ENSDARG00000053502	292.026	-1.97844	0.195624	-10.1135	4.81477e-24	3.27158e-22	cryaa
ENSDARG00000058999	177.068	-1.97147	0.292586	-6.73808	1.60491e-11	2.94825e-10	cdx1b
ENSDARG00000005704	242.532	-1.97026	0.243727	-8.08389	6.27345e-16	1.99267e-14	eps8l3
ENSDARG00000095002	321.075	-1.96661	0.236277	-8.32333	8.55241e-17	2.99936e-15	TNNC2 (2 of 2)
ENSDARG00000061664	217.442	-1.96551	0.255684	-7.68725	1.50326e-14	4.09978e-13	C9H3orf70 (1 of 2)
ENSDARG00000014803	198.841	-1.96409	0.248646	-7.89912	2.80872e-15	8.34521e-14	cryba1l2
ENSDARG00000020581	642.518	-1.96208	0.144294	-13.5978	4.12903e-42	9.22973e-40	otofb
ENSDARG00000075980	85.8498	-1.96147	0.330084	-5.94235	2.80963e-09	3.66616e-08	tmem125b
ENSDARG00000100397	3386.74	-1.96066	0.511118	-3.83603	0.000125041	0.000646366	pde6c
ENSDARG00000094041	2259.65	-1.95679	0.120316	-16.2638	1.78406e-59	9.69797e-57	krt17
ENSDARG00000042018	1072.63	-1.95493	0.158305	-12.3492	4.92234e-35	7.35828e-33	fhl2a
ENSDARG00000060354	409.556	-1.95329	0.212132	-9.20789	3.32595e-20	1.65385e-18	samd7
ENSDARG00000074033	82.7719	-1.95195	0.35198	-5.54562	2.92909e-08	3.22253e-07	adamtsl2
ENSDARG00000044600	266.477	-1.95189	0.2061	-9.4706	2.78245e-21	1.5299e-19	CABZ01025393.1
ENSDARG00000023609	312.387	-1.95039	0.187261	-10.4154	2.11006e-25	1.58705e-23	epha8
ENSDARG00000038006	84.7271	-1.9481	0.339903	-5.73133	9.96471e-09	1.18752e-07	osr2
ENSDARG00000098791	52.4269	-1.94674	0.441378	-4.41061	1.0308e-05	6.87526e-05	CDHR5
ENSDARG00000074666	21.1701	-1.94618	0.643865	-3.02265	0.00250573	0.00915131	ENSDARG00000074666
ENSDARG00000018329	67.2138	-1.94531	0.369687	-5.26206	1.42448e-07	1.37994e-06	gc2
ENSDARG00000076103	103.196	-1.94041	0.309302	-6.27353	3.52954e-10	5.3839e-09	grid2ipa
ENSDARG00000057789	494.631	-1.93906	0.239831	-8.08509	6.21187e-16	1.97574e-14	lyz
ENSDARG00000005616	77.6822	-1.93861	0.398789	-4.86125	1.16644e-06	9.53482e-06	bfb
ENSDARG00000041595	2335.18	-1.93813	0.117292	-16.524	2.46511e-61	1.47401e-58	ces3
ENSDARG00000099321	239.502	-1.93685	0.218896	-8.84827	8.88877e-19	3.8938e-17	btbd17a
ENSDARG00000030262	47.8988	-1.93666	0.472033	-4.10279	4.08191e-05	0.000237719	si:ch211-220i18.4
ENSDARG00000018478	918.693	-1.93575	0.133506	-14.4993	1.22353e-47	3.70436e-45	agxtb
ENSDARG00000069524	87.9403	-1.93341	0.353309	-5.47228	4.44276e-08	4.75232e-07	si:dkey-30c15.13
ENSDARG00000056045	84.5303	-1.93034	0.368505	-5.23829	1.62068e-07	1.55489e-06	GUCY2C (2 of 2)
ENSDARG00000056226	95.2972	-1.92937	0.391446	-4.92883	8.27236e-07	6.97667e-06	creb3l3a
ENSDARG00000098099	50.7637	-1.92907	0.471425	-4.09201	4.27655e-05	0.000247547	zgc:64065
ENSDARG00000044129	45.2542	-1.92808	0.456765	-4.22116	2.43049e-05	0.000148697	si:ch211-214p16.1
ENSDARG00000039423	78.4646	-1.92486	0.358099	-5.37522	7.64912e-08	7.76865e-07	si:ch211-217g15.3
ENSDARG00000032639	190.816	-1.92403	0.268569	-7.16403	7.83383e-13	1.7127e-11	cd36
ENSDARG00000074839	181.324	-1.92276	0.254914	-7.54277	4.60081e-14	1.18325e-12	impg1b
ENSDARG00000069407	103.323	-1.9227	0.319826	-6.0117	1.83586e-09	2.48501e-08	zgc:194990
ENSDARG00000030058	104.995	-1.92208	0.329799	-5.82802	5.60873e-09	6.98696e-08	tbx4
ENSDARG00000094132	86.1144	-1.92146	0.345177	-5.5666	2.5976e-08	2.8777e-07	igf1
ENSDARG00000003219	637.052	-1.9214	0.189811	-10.1227	4.38036e-24	2.99341e-22	bin2a
ENSDARG00000099633	152.155	-1.9209	0.318378	-6.0334	1.60542e-09	2.20427e-08	si:dkey-186o21.1
ENSDARG00000044387	111.296	-1.91826	0.302174	-6.3482	2.17847e-10	3.4621e-09	cldn2
ENSDARG00000062606	174.578	-1.91779	0.247431	-7.75081	9.13061e-15	2.55721e-13	si:dkey-26i13.8
ENSDARG00000104204	410.373	-1.91588	0.169274	-11.3182	1.0664e-29	1.0994e-27	slc1a8a
ENSDARG00000016081	564.463	-1.91531	0.193764	-9.88476	4.84735e-23	3.08348e-21	cldn15la
ENSDARG00000076487	333.484	-1.91293	0.180453	-10.6007	2.9586e-26	2.36668e-24	haao
ENSDARG00000099546	231.46	-1.91078	0.248114	-7.70121	1.34779e-14	3.68839e-13	kynu
ENSDARG00000104274	152.136	-1.90909	0.262718	-7.26669	3.68414e-13	8.45654e-12	TMEM200B
ENSDARG00000102398	99.0646	-1.90905	0.335294	-5.69365	1.24349e-08	1.45579e-07	cnn1b
ENSDARG00000037545	72.8663	-1.9085	0.379986	-5.02255	5.0991e-07	4.47068e-06	mtnr1aa
ENSDARG00000037390	77.9266	-1.90653	0.340104	-5.60574	2.07369e-08	2.33186e-07	gsg1l
ENSDARG00000070222	119.417	-1.90552	0.279356	-6.82112	9.03358e-12	1.72026e-10	fam43b
ENSDARG00000054319	658.783	-1.90371	0.369997	-5.14521	2.67216e-07	2.47341e-06	oxct1b
ENSDARG00000089063	272.872	-1.90332	0.197102	-9.6565	4.61371e-22	2.73823e-20	lactbl1a
ENSDARG00000044278	66.9297	-1.90297	0.371143	-5.12733	2.93887e-07	2.69008e-06	synpr
ENSDARG00000062483	87.758	-1.90249	0.342544	-5.55402	2.79176e-08	3.08068e-07	lyve1b
ENSDARG00000101348	90.0072	-1.90239	0.338305	-5.62332	1.87327e-08	2.12044e-07	lppr5b
ENSDARG00000101461	32.4043	-1.90189	0.533819	-3.5628	0.000366915	0.00168443	emp3b
ENSDARG00000078847	225.843	-1.90029	0.290961	-6.53108	6.52965e-11	1.11395e-09	si:dkey-238o13.4
ENSDARG00000001767	401.951	-1.89939	0.215164	-8.82764	1.06908e-18	4.6407e-17	slc29a2
ENSDARG00000055377	1068.44	-1.89902	0.149911	-12.6676	8.9384e-37	1.45434e-34	gnb5b
ENSDARG00000038011	34.3045	-1.89811	0.512151	-3.70615	0.000210432	0.00102884	cyth4a
ENSDARG00000088315	380.872	-1.89806	0.169692	-11.1854	4.80924e-29	4.67591e-27	si:ch211-103f14.3
ENSDARG00000079266	77.4471	-1.89784	0.349405	-5.43163	5.58417e-08	5.83751e-07	foxe1
ENSDARG00000090560	69.4915	-1.89759	0.375307	-5.05609	4.27941e-07	3.8036e-06	mfap5
ENSDARG00000060638	179.05	-1.89601	0.232047	-8.17081	3.0633e-16	1.0092e-14	CLSTN2 (2 of 2)
ENSDARG00000092534	101.546	-1.89039	0.385261	-4.90679	9.25801e-07	7.71813e-06	si:ch211-62a1.3
ENSDARG00000100476	80.0177	-1.89016	0.347343	-5.44175	5.276e-08	5.55176e-07	si:dkeyp-110c7.4
ENSDARG00000076978	34.9977	-1.88525	0.620376	-3.03889	0.00237454	0.00873356	pmchl
ENSDARG00000029689	2556.77	-1.88475	0.0996732	-18.9093	9.57062e-80	7.89345e-77	tkta
ENSDARG00000074684	40.5171	-1.88398	0.510177	-3.6928	0.000221801	0.00107564	zmp:0000000758
ENSDARG00000017474	64.8687	-1.88217	0.37958	-4.95855	7.10221e-07	6.04522e-06	ENSDARG00000017474
ENSDARG00000040162	1344.19	-1.88175	0.120613	-15.6016	7.10305e-55	2.83151e-52	FGFBP3
ENSDARG00000102554	86.4932	-1.88136	0.324829	-5.79185	6.96146e-09	8.5343e-08	FUT9 (14 of 14)
ENSDARG00000074415	163.917	-1.88099	0.317147	-5.93098	3.01128e-09	3.91433e-08	zgc:171482
ENSDARG00000001760	984.075	-1.88022	0.176302	-10.6648	1.4875e-26	1.20603e-24	tnxb
ENSDARG00000029230	87.9352	-1.87869	0.32387	-5.80075	6.60173e-09	8.13499e-08	pnp4b
ENSDARG00000093342	210.372	-1.87853	0.221665	-8.47465	2.35792e-17	8.75727e-16	si:ch211-13f8.1
ENSDARG00000023771	1004.39	-1.87819	0.142996	-13.1345	2.08734e-39	3.994e-37	gabrb3
ENSDARG00000012581	29.3301	-1.87811	0.547045	-3.4332	0.000596505	0.00259498	si:rp71-36d5.4
ENSDARG00000091349	81.2906	-1.87214	0.362999	-5.15742	2.50379e-07	2.32837e-06	plekhd1
ENSDARG00000038378	2918.67	-1.87168	0.320263	-5.8442	5.09008e-09	6.41774e-08	sagb
ENSDARG00000057527	220.841	-1.871	0.239115	-7.82468	5.08938e-15	1.4737e-13	MEF2A (2 of 2)
ENSDARG00000097503	57.1235	-1.87082	0.444521	-4.20862	2.5694e-05	0.000156136	si:ch73-288o11.5
ENSDARG00000027236	3333.97	-1.87061	0.122925	-15.2175	2.70504e-52	9.95373e-50	rs1a
ENSDARG00000096242	468.077	-1.87039	0.160082	-11.6839	1.54029e-31	1.84203e-29	si:ch211-76l23.4
ENSDARG00000045904	502.493	-1.86605	0.205636	-9.07456	1.14142e-19	5.46008e-18	nr2e3
ENSDARG00000013134	124.616	-1.86464	0.316926	-5.88352	4.01643e-09	5.13717e-08	CABZ01071407.1
ENSDARG00000101556	46.3897	-1.86151	0.443057	-4.20152	2.6513e-05	0.000160623	si:ch1073-475a24.1
ENSDARG00000029848	32.3344	-1.85838	0.527306	-3.52429	0.000424619	0.00192182	FBXO15 (2 of 2)
ENSDARG00000099247	63.3751	-1.85684	0.383242	-4.84507	1.26565e-06	1.02651e-05	si:dkey-68o6.5
ENSDARG00000062042	28.2675	-1.8565	0.568988	-3.26281	0.00110314	0.00446218	mthfsd
ENSDARG00000004954	67.0953	-1.85159	0.395519	-4.68142	2.84897e-06	2.13343e-05	grna
ENSDARG00000089101	59.0953	-1.85146	0.392297	-4.71955	2.36368e-06	1.80506e-05	plrdgb
ENSDARG00000089205	89.4814	-1.85128	0.40175	-4.60804	4.06478e-06	2.95236e-05	si:dkey-73n8.3
ENSDARG00000087983	27.6875	-1.85101	0.593857	-3.11694	0.00182741	0.00694661	igsf5a
ENSDARG00000071394	68.7433	-1.85087	0.383875	-4.82156	1.42443e-06	1.14289e-05	foxq2
ENSDARG00000046091	24.625	-1.84819	0.605498	-3.05234	0.00227061	0.00839519	si:ch211-283g2.1
ENSDARG00000042993	896.73	-1.84618	0.172248	-10.7181	8.36689e-27	6.87695e-25	try
ENSDARG00000096398	145.381	-1.84585	0.259326	-7.11788	1.09602e-12	2.36809e-11	si:ch211-276a17.5
ENSDARG00000075264	154.859	-1.84412	0.25195	-7.3194	2.49091e-13	5.81813e-12	FAM124A
ENSDARG00000105071	72.928	-1.84411	0.368555	-5.00363	5.62613e-07	4.89865e-06	nos1apa
ENSDARG00000078149	197.478	-1.84391	0.22247	-8.28835	1.14834e-16	3.98637e-15	grin2ca
ENSDARG00000021241	114.568	-1.84314	0.282492	-6.52456	6.82009e-11	1.16019e-09	zgc:165604
ENSDARG00000001906	27.1601	-1.83675	0.56046	-3.27722	0.00104833	0.00426936	si:dkey-247m21.3
ENSDARG00000093471	75.4362	-1.83288	0.348473	-5.25975	1.44255e-07	1.39631e-06	si:ch211-224m9.4
ENSDARG00000086272	696.124	-1.83218	0.137265	-13.3478	1.21992e-40	2.47271e-38	si:dkey-4p15.5
ENSDARG00000013051	43.7331	-1.83127	0.451156	-4.05906	4.92703e-05	0.000280516	C5H11orf53 (1 of 2)
ENSDARG00000070511	418.731	-1.83108	0.166202	-11.0172	3.15635e-28	2.84881e-26	si:dkey-183j2.10
ENSDARG00000012610	1218.18	-1.82738	0.159495	-11.4573	2.16088e-30	2.34926e-28	saga
ENSDARG00000021208	157.47	-1.82328	0.270537	-6.7395	1.58934e-11	2.92639e-10	serpind1
ENSDARG00000010958	485.973	-1.82256	0.155344	-11.7324	8.69977e-32	1.05625e-29	glmnb
ENSDARG00000020544	182.68	-1.8214	0.253674	-7.18009	6.96643e-13	1.53428e-11	rem1
ENSDARG00000024032	186.51	-1.81859	0.243223	-7.47703	7.60216e-14	1.89602e-12	coch
ENSDARG00000043475	80.7384	-1.81513	0.332318	-5.46204	4.70707e-08	4.99705e-07	tagapb
ENSDARG00000090953	25.8432	-1.81433	0.598631	-3.03081	0.00243902	0.00894594	IGSF5 (2 of 2)
ENSDARG00000105099	38.7439	-1.81219	0.481438	-3.76411	0.000167142	0.000839854	golga7bb
ENSDARG00000078132	72.7445	-1.81101	0.46801	-3.86961	0.000109011	0.000571781	tex2l
ENSDARG00000097693	275.225	-1.80943	0.266818	-6.78152	1.18914e-11	2.23568e-10	si:ch211-248a14.8
ENSDARG00000096908	109.987	-1.80908	0.296593	-6.09956	1.06364e-09	1.50178e-08	LRRC19
ENSDARG00000068168	63.3787	-1.80757	0.507885	-3.55902	0.000372247	0.00170685	hes2.2
ENSDARG00000070780	48.3593	-1.80649	0.439395	-4.11132	3.93406e-05	0.000230286	rln3a
ENSDARG00000077641	333.798	-1.80128	0.193856	-9.29181	1.51683e-20	7.77844e-19	thbs3a
ENSDARG00000061714	45.8289	-1.7981	0.438346	-4.10201	4.09582e-05	0.000238355	EXOC3L4 (2 of 2)
ENSDARG00000096558	65.2627	-1.79635	0.374107	-4.80169	1.57329e-06	1.24934e-05	si:ch211-80j13.1
ENSDARG00000035961	90.596	-1.79577	0.317368	-5.65834	1.52846e-08	1.75674e-07	KCNG2
ENSDARG00000056653	258.37	-1.79552	0.207798	-8.64069	5.58722e-18	2.21617e-16	fhl1b
ENSDARG00000104216	133.595	-1.79066	0.264001	-6.78276	1.17901e-11	2.21869e-10	LOX (2 of 2)
ENSDARG00000076997	69.2559	-1.78913	0.421175	-4.24794	2.15743e-05	0.000133509	stxbp4
ENSDARG00000078603	59.1313	-1.7866	0.406994	-4.38973	1.13489e-05	7.4881e-05	myo1hb
ENSDARG00000004015	94.2275	-1.78426	0.323085	-5.52258	3.34061e-08	3.64843e-07	adcyap1a
ENSDARG00000058200	79.8558	-1.78365	0.372623	-4.78674	1.69515e-06	1.3337e-05	PLCXD2
ENSDARG00000061222	60.2223	-1.7828	0.400933	-4.44662	8.72315e-06	5.91629e-05	uba7
ENSDARG00000056791	58.2388	-1.78222	0.388834	-4.58349	4.57278e-06	3.28443e-05	PDE6H
ENSDARG00000071565	79.7783	-1.7778	0.384519	-4.62344	3.77428e-06	2.76081e-05	hnf4g
ENSDARG00000061149	184.478	-1.7768	0.233826	-7.59881	2.9886e-14	7.84648e-13	nrn1lb
ENSDARG00000006151	82.5059	-1.77573	0.336606	-5.27538	1.32479e-07	1.29227e-06	pde11al
ENSDARG00000102206	51.5762	-1.77334	0.436928	-4.05865	4.93562e-05	0.000280804	stc2b
ENSDARG00000089156	165.13	-1.77097	0.281423	-6.29292	3.11543e-10	4.78273e-09	egr3
ENSDARG00000017799	275.76	-1.77047	0.244014	-7.25561	3.99848e-13	9.16051e-12	tgm1
ENSDARG00000038508	71.432	-1.76945	0.362762	-4.87772	1.07317e-06	8.83581e-06	chrnb3b
ENSDARG00000036344	3453.25	-1.7672	0.103074	-17.1449	6.86198e-66	4.68928e-63	calb2b
ENSDARG00000079560	79.2402	-1.76704	0.359049	-4.92144	8.59087e-07	7.2173e-06	ptprh
ENSDARG00000093753	425.123	-1.76699	0.199046	-8.87733	6.84854e-19	3.0222e-17	si:ch211-133l5.5
ENSDARG00000086453	37.7404	-1.76682	0.483109	-3.65719	0.000254999	0.00121714	cx52.9
ENSDARG00000036846	238.632	-1.76577	0.207113	-8.52561	1.52008e-17	5.7346e-16	anks4b
ENSDARG00000014232	88.7845	-1.76456	0.339742	-5.19383	2.06016e-07	1.93996e-06	si:dkey-121j17.5
ENSDARG00000027495	2424.76	-1.76311	0.12982	-13.5811	5.18242e-42	1.13719e-39	elovl4b
ENSDARG00000087190	61.9337	-1.763	0.397692	-4.43309	9.28935e-06	6.26573e-05	MUC4
ENSDARG00000018383	311.708	-1.76291	0.183312	-9.61698	6.77919e-22	3.95475e-20	frzb
ENSDARG00000076644	90.0021	-1.76265	0.335358	-5.25604	1.47193e-07	1.4213e-06	kcnv2a
ENSDARG00000103023	49.4675	-1.76037	0.419825	-4.19311	2.7516e-05	0.000166278	VSIG10L
ENSDARG00000011113	64.291	-1.76009	0.371026	-4.74385	2.09692e-06	1.62206e-05	chrna10a
ENSDARG00000037425	518.882	-1.75514	0.192889	-9.09922	9.09862e-20	4.38751e-18	s100a10a
ENSDARG00000024006	101.122	-1.75258	0.307013	-5.70848	1.13988e-08	1.3437e-07	rprmb
ENSDARG00000058147	35.1452	-1.75141	0.506715	-3.4564	0.000547443	0.00240473	dnajc5b
ENSDARG00000007715	220.053	-1.74621	0.21183	-8.24345	1.67312e-16	5.76623e-15	lgsn
ENSDARG00000069117	110.709	-1.74423	0.290897	-5.99604	2.02184e-09	2.71372e-08	kcnh5b
ENSDARG00000099315	209.033	-1.74398	0.21765	-8.01279	1.12139e-15	3.49694e-14	nsdhl
ENSDARG00000061800	31.9914	-1.74198	0.515691	-3.37796	0.000730263	0.0031057	OCEL1
ENSDARG00000017742	69.4605	-1.74074	0.356195	-4.88705	1.02357e-06	8.46533e-06	grm6a
ENSDARG00000103503	304.877	-1.737	0.199939	-8.68768	3.69922e-18	1.49963e-16	dgat1a
ENSDARG00000070894	36.2108	-1.73502	0.497957	-3.48427	0.000493481	0.00219756	abhd6b
ENSDARG00000099933	183.411	-1.73408	0.246513	-7.03445	2.0005e-12	4.14369e-11	ppa1a
ENSDARG00000091459	114.679	-1.733	0.317603	-5.45649	4.85649e-08	5.13972e-07	GABRA2 (2 of 2)
ENSDARG00000101536	38.5126	-1.73	0.500257	-3.45821	0.000543772	0.0023908	RPP25
ENSDARG00000022261	254.665	-1.72709	0.235823	-7.32367	2.41288e-13	5.64689e-12	pdzk1
ENSDARG00000101924	142.191	-1.72692	0.294704	-5.85986	4.63264e-09	5.87529e-08	si:dkey-65b13.13
ENSDARG00000017398	62.7331	-1.72685	0.386665	-4.46601	7.96915e-06	5.44123e-05	slc44a5a
ENSDARG00000093323	139.831	-1.72246	0.275022	-6.26299	3.77673e-10	5.72082e-09	si:ch211-114l13.1
ENSDARG00000011066	308.376	-1.72145	0.191653	-8.98212	2.65588e-19	1.22869e-17	glra3
ENSDARG00000015955	382.851	-1.71994	0.203306	-8.45987	2.67683e-17	9.89559e-16	cldnc
ENSDARG00000095901	261.931	-1.71978	0.206678	-8.32104	8.71927e-17	3.04894e-15	COL18A1 (2 of 2)
ENSDARG00000068257	61.905	-1.71517	0.384718	-4.45826	8.2627e-06	5.624e-05	kcne4
ENSDARG00000032199	57.936	-1.71418	0.394757	-4.34236	1.40962e-05	9.10732e-05	gpc3
ENSDARG00000074698	50.3445	-1.71257	0.440046	-3.8918	9.95038e-05	0.000528404	sdsl
ENSDARG00000069038	93.2338	-1.71238	0.349288	-4.90249	9.46273e-07	7.87507e-06	SUSD3 (1 of 2)
ENSDARG00000073699	5663.47	-1.71079	0.104077	-16.4377	1.02774e-60	5.71661e-58	col9a1a
ENSDARG00000004753	203.16	-1.70907	0.228926	-7.46561	8.29157e-14	2.05938e-12	mylkb
ENSDARG00000099634	151.973	-1.7063	0.264244	-6.45727	1.06606e-10	1.76091e-09	elna
ENSDARG00000097539	45.9878	-1.70489	0.469353	-3.63243	0.000280764	0.00132687	si:ch211-39f2.3
ENSDARG00000005332	35.4885	-1.70431	0.529787	-3.21696	0.00129555	0.00514733	lipib
ENSDARG00000052782	178.383	-1.70284	0.235909	-7.21823	5.26704e-13	1.18511e-11	glrba
ENSDARG00000044861	20377.4	-1.69966	0.338667	-5.01867	5.20308e-07	4.55183e-06	opn1lw2
ENSDARG00000005257	26.8469	-1.69666	0.564364	-3.00633	0.00264425	0.0095884	si:dkey-110k5.10
ENSDARG00000079420	310.117	-1.69549	0.227275	-7.46008	8.64667e-14	2.13648e-12	dpp4
ENSDARG00000070683	178.779	-1.69457	0.270931	-6.25461	3.9852e-10	6.01755e-09	dkk3b
ENSDARG00000091428	137.081	-1.69407	0.26905	-6.29649	3.04455e-10	4.68594e-09	FCHSD2
ENSDARG00000038069	47.4007	-1.69333	0.427801	-3.95823	7.55069e-05	0.000413929	mgat3a
ENSDARG00000074602	42.1092	-1.69292	0.467988	-3.61743	0.000297539	0.00139704	mrvi1
ENSDARG00000088204	34.5958	-1.68816	0.508949	-3.31695	0.00091005	0.00377041	shisa8b
ENSDARG00000024847	264.167	-1.68813	0.218648	-7.72078	1.15617e-14	3.18586e-13	col5a2b
ENSDARG00000079074	574.611	-1.68763	0.157092	-10.7429	6.39711e-27	5.34986e-25	frmpd1a
ENSDARG00000078057	236.707	-1.68534	0.220038	-7.6593	1.86948e-14	5.04105e-13	snx8b
ENSDARG00000029431	34.063	-1.68486	0.509017	-3.31003	0.000932866	0.00384628	PRR5L
ENSDARG00000102443	294.451	-1.68461	0.19686	-8.5574	1.15445e-17	4.39684e-16	SHANK2 (1 of 2)
ENSDARG00000038297	98.0743	-1.68392	0.311433	-5.40701	6.40857e-08	6.6069e-07	aspdh
ENSDARG00000070694	34.8747	-1.68379	0.501342	-3.35857	0.000783456	0.0033076	nxph3
ENSDARG00000024030	214.872	-1.68159	0.232316	-7.23838	4.54079e-13	1.03238e-11	angptl2a
ENSDARG00000062947	42.8895	-1.68136	0.465528	-3.61172	0.000304167	0.00142481	amn
ENSDARG00000075629	257.886	-1.67646	0.204533	-8.19653	2.47432e-16	8.27989e-15	IFI30 (2 of 2)
ENSDARG00000044047	60.9636	-1.66934	0.403494	-4.13721	3.51552e-05	0.000207615	slc18b1
ENSDARG00000043729	181.012	-1.66778	0.276956	-6.02183	1.7246e-09	2.3437e-08	plac8.1
ENSDARG00000009782	1213.59	-1.66671	0.111092	-15.003	7.02268e-51	2.43432e-48	myh11a
ENSDARG00000078749	37.9327	-1.66605	0.48023	-3.46928	0.000521859	0.00230292	b4galnt3a
ENSDARG00000069669	69.7293	-1.66491	0.384542	-4.3296	1.49379e-05	9.59843e-05	adra2c
ENSDARG00000101501	138.867	-1.66449	0.27546	-6.04258	1.51671e-09	2.08846e-08	si:ch73-305o9.3
ENSDARG00000027618	39.1867	-1.66203	0.482476	-3.44479	0.000571505	0.00249758	grip2b
ENSDARG00000053858	871.133	-1.66137	0.160543	-10.3484	4.25401e-25	3.11154e-23	crip1
ENSDARG00000079188	57.5586	-1.66057	0.42366	-3.91959	8.86984e-05	0.000477168	nxph2b
ENSDARG00000099406	487.602	-1.66038	0.394736	-4.20632	2.59563e-05	0.000157529	lrit1b
ENSDARG00000022378	154.957	-1.66009	0.267814	-6.19864	5.69517e-10	8.41365e-09	mtmr1b
ENSDARG00000014358	80.8734	-1.65956	0.333849	-4.97101	6.66059e-07	5.70588e-06	optc
ENSDARG00000061274	198.951	-1.65928	0.23195	-7.15361	8.45224e-13	1.84453e-11	lss
ENSDARG00000101363	448.188	-1.6591	0.190964	-8.68801	3.68835e-18	1.49776e-16	ano2
ENSDARG00000030626	64.3296	-1.65787	0.393674	-4.21126	2.53948e-05	0.000154632	lrit2
ENSDARG00000031534	40.37	-1.65646	0.496303	-3.33761	0.000845034	0.00352793	TRIM35 (6 of 38)
ENSDARG00000101826	498.715	-1.65343	0.160863	-10.2785	8.80764e-25	6.30722e-23	zwi
ENSDARG00000069254	215.142	-1.65122	0.230201	-7.17293	7.34086e-13	1.61377e-11	chrm4a
ENSDARG00000093907	72.1125	-1.65102	0.403639	-4.09034	4.30733e-05	0.000249146	si:dkey-246j23.6
ENSDARG00000043279	221.773	-1.64936	0.266819	-6.18157	6.34668e-10	9.3186e-09	aqp12
ENSDARG00000074153	75.0529	-1.64913	0.341862	-4.82397	1.40731e-06	1.13067e-05	slitrk5b
ENSDARG00000070053	119.928	-1.6461	0.302423	-5.44305	5.23763e-08	5.51623e-07	foxg1d
ENSDARG00000042014	135.668	-1.64407	0.261059	-6.29772	3.02063e-10	4.65512e-09	cyp11c1
ENSDARG00000039220	40.4831	-1.64394	0.473436	-3.47236	0.000515912	0.00228046	st6galnac5a
ENSDARG00000057064	266.561	-1.64352	0.22717	-7.23475	4.66401e-13	1.05738e-11	enpep
ENSDARG00000079486	72.628	-1.64315	0.405595	-4.05122	5.09517e-05	0.000289194	fam20a
ENSDARG00000053068	239.784	-1.63996	0.22949	-7.1461	8.92784e-13	1.94655e-11	cyp8b1
ENSDARG00000088891	72.1736	-1.6394	0.373172	-4.39314	1.11723e-05	7.394e-05	slc23a3
ENSDARG00000091926	43.6861	-1.63759	0.455846	-3.59242	0.000327626	0.00152188	si:dkey-103e21.5
ENSDARG00000092142	111.882	-1.63677	0.323998	-5.05177	4.37729e-07	3.88339e-06	si:ch211-136a13.2
ENSDARG00000099728	54.4732	-1.63477	0.422411	-3.8701	0.00010879	0.000570872	zgc:56622
ENSDARG00000068919	57.7957	-1.62738	0.413467	-3.93593	8.28747e-05	0.000448664	rad51c
ENSDARG00000056080	252.128	-1.6253	0.230734	-7.04404	1.86742e-12	3.89406e-11	si:dkey-191g9.5
ENSDARG00000055493	212.35	-1.62448	0.234914	-6.91519	4.67231e-12	9.30376e-11	hic1
ENSDARG00000021172	40.0613	-1.6241	0.467912	-3.47096	0.000518606	0.0022911	cyp2ad2
ENSDARG00000054378	476.086	-1.6208	0.157271	-10.3058	6.63211e-25	4.80687e-23	pcbp3
ENSDARG00000041073	34.8318	-1.62016	0.518084	-3.12722	0.00176469	0.00673278	si:dkey-12e7.4
ENSDARG00000029308	58.5537	-1.61929	0.403796	-4.01018	6.06728e-05	0.000338742	prr15lb
ENSDARG00000005141	699.399	-1.61693	0.131808	-12.2674	1.35586e-34	1.95358e-32	camkvb
ENSDARG00000070624	47.5986	-1.61676	0.423507	-3.81756	0.000134777	0.000691315	cacng7b
ENSDARG00000032838	313.42	-1.61591	0.21683	-7.4524	9.16569e-14	2.2554e-12	si:dkey-206f10.1
ENSDARG00000046098	165.233	-1.61572	0.270359	-5.9762	2.28404e-09	3.02826e-08	ebp
ENSDARG00000091916	141.328	-1.61479	0.27355	-5.90306	3.5681e-09	4.59568e-08	ugt5b4
ENSDARG00000089838	76.2921	-1.61446	0.345611	-4.67133	2.99252e-06	2.23672e-05	si:dkey-262k9.4
ENSDARG00000058410	82.7439	-1.61445	0.352498	-4.58002	4.6494e-06	3.33347e-05	acbd5b
ENSDARG00000104507	48.1153	-1.61368	0.435586	-3.70461	0.000211717	0.00103407	SBSPON
ENSDARG00000059891	73.5891	-1.61305	0.346349	-4.6573	3.20385e-06	2.38054e-05	CU633832.1
ENSDARG00000041062	2727.44	-1.6127	0.115945	-13.9092	5.57274e-44	1.44879e-41	calb2a
ENSDARG00000101160	252.516	-1.61238	0.197857	-8.14921	3.66309e-16	1.19203e-14	apoa4a
ENSDARG00000038199	66.7174	-1.61227	0.406431	-3.96689	7.28154e-05	0.000400091	cda
ENSDARG00000055559	214.129	-1.61022	0.226742	-7.10156	1.23357e-12	2.64378e-11	chrna6
ENSDARG00000010555	112.473	-1.60923	0.309468	-5.19997	1.99326e-07	1.87992e-06	pdha1b
ENSDARG00000042826	104.789	-1.60922	0.296162	-5.4336	5.52296e-08	5.7811e-07	egr2b
ENSDARG00000054124	150.408	-1.60917	0.267399	-6.01786	1.76739e-09	2.40047e-08	htr1d
ENSDARG00000059466	156.624	-1.60834	0.251804	-6.38728	1.6886e-10	2.71973e-09	wasf3a
ENSDARG00000036382	68.2903	-1.60759	0.372776	-4.31249	1.61428e-05	0.000103016	ponzr6
ENSDARG00000031712	123.269	-1.60743	0.279497	-5.75116	8.86326e-09	1.06368e-07	grm3
ENSDARG00000040123	756.884	-1.60704	0.133842	-12.0071	3.26219e-33	4.35894e-31	zfpm2a
ENSDARG00000098376	302.63	-1.60422	0.215246	-7.45295	9.12778e-14	2.24839e-12	si:ch211-207l14.1
ENSDARG00000034896	1392.29	-1.604	0.113346	-14.1513	1.8322e-45	4.97983e-43	ldb2b
ENSDARG00000058492	50.5956	-1.6036	0.472864	-3.39125	0.000695758	0.00297908	si:dkey-30c15.17
ENSDARG00000001437	246.338	-1.60334	0.215846	-7.42816	1.10122e-13	2.67946e-12	slc2a1a
ENSDARG00000062839	43.9613	-1.60232	0.460041	-3.483	0.000495824	0.00220521	CABZ01065679.1
ENSDARG00000026796	649.332	-1.59981	0.15105	-10.5912	3.27208e-26	2.60005e-24	grm1a
ENSDARG00000041431	95.4944	-1.59941	0.333981	-4.78893	1.67675e-06	1.32097e-05	slc24a1
ENSDARG00000077938	632.908	-1.59639	0.14234	-11.2154	3.42773e-29	3.40185e-27	cd248b
ENSDARG00000037159	41.2699	-1.59537	0.502343	-3.17586	0.00149391	0.00583084	oprd1b
ENSDARG00000052734	574.582	-1.59536	0.190612	-8.36966	5.7786e-17	2.06287e-15	hmgcra
ENSDARG00000054609	594.952	-1.59455	0.140235	-11.3705	5.86426e-30	6.17892e-28	slco2b1
ENSDARG00000103732	412.775	-1.59386	0.160703	-9.91804	3.47529e-23	2.24049e-21	plp1a
ENSDARG00000053383	58.2268	-1.59105	0.403551	-3.94263	8.05918e-05	0.000438289	rprma
ENSDARG00000045145	311.023	-1.59002	0.207672	-7.65644	1.91158e-14	5.14299e-13	shisa9a
ENSDARG00000096721	360.541	-1.58968	0.182369	-8.71684	2.86083e-18	1.16967e-16	si:rp71-1c10.11
ENSDARG00000038709	199.886	-1.58919	0.253238	-6.27548	3.48561e-10	5.32028e-09	MYADM (1 of 2)
ENSDARG00000077945	101.35	-1.5889	0.309513	-5.13354	2.84346e-07	2.61275e-06	HEPACAM (2 of 2)
ENSDARG00000017884	73.2321	-1.58843	0.375049	-4.23525	2.28298e-05	0.000140371	bgna
ENSDARG00000103659	32.0124	-1.58802	0.523415	-3.03396	0.00241364	0.00886236	bco1l
ENSDARG00000026406	167.907	-1.58712	0.241094	-6.58299	4.61081e-11	8.00299e-10	anxa5a
ENSDARG00000038918	121.603	-1.58672	0.281359	-5.63947	1.70572e-08	1.94551e-07	drd1b
ENSDARG00000099838	86.763	-1.58632	0.326517	-4.85832	1.18385e-06	9.66391e-06	CABZ01113374.1
ENSDARG00000061191	327.676	-1.58628	0.187936	-8.44053	3.1591e-17	1.16424e-15	plekho1a
ENSDARG00000018266	681.228	-1.58523	0.153889	-10.3011	6.96349e-25	5.01665e-23	mthfd1a
ENSDARG00000076056	71.5584	-1.58482	0.380104	-4.16943	3.05361e-05	0.000182682	IYD
ENSDARG00000090738	42.2524	-1.58411	0.467364	-3.38945	0.000700335	0.00299653	mylka
ENSDARG00000095802	441.946	-1.58344	0.193597	-8.17903	2.86127e-16	9.50497e-15	C20H2orf71 (1 of 2)
ENSDARG00000056624	49.8147	-1.58159	0.454649	-3.47871	0.000503839	0.00223329	figf
ENSDARG00000104829	41.7104	-1.58042	0.480264	-3.29072	0.000999299	0.00408498	zgc:112146
ENSDARG00000006544	34.107	-1.57958	0.499601	-3.16169	0.00156854	0.00609329	CABZ01084570.1
ENSDARG00000073720	36.2528	-1.57884	0.495766	-3.18464	0.00144936	0.00567641	RNF180 (2 of 2)
ENSDARG00000098278	65.928	-1.57802	0.385414	-4.09436	4.23338e-05	0.000245583	FCGBP
ENSDARG00000089255	73.714	-1.57768	0.357426	-4.414	1.01476e-05	6.77771e-05	si:ch211-286c4.6
ENSDARG00000069139	230.518	-1.57747	0.253514	-6.22244	4.89496e-10	7.30494e-09	grik1a
ENSDARG00000075292	121.272	-1.57442	0.28713	-5.48328	4.1752e-08	4.49021e-07	myo15aa
ENSDARG00000011076	222.648	-1.57423	0.208936	-7.53449	4.9025e-14	1.2537e-12	MREG
ENSDARG00000056087	192.484	-1.57365	0.222644	-7.06801	1.57176e-12	3.30345e-11	C9H2orf40 (1 of 2)
ENSDARG00000103413	322.95	-1.57235	0.205419	-7.65433	1.9432e-14	5.22219e-13	zgc:109949
ENSDARG00000087529	233.704	-1.57105	0.218714	-7.1831	6.81495e-13	1.50508e-11	ANKLE1
ENSDARG00000070148	299.412	-1.57046	0.197301	-7.95968	1.72482e-15	5.22205e-14	cygb2
ENSDARG00000075948	137.942	-1.57027	0.256526	-6.1213	9.28128e-10	1.32058e-08	slco4a1
ENSDARG00000075532	122.669	-1.5693	0.271782	-5.77412	7.7355e-09	9.36798e-08	slc4a11
ENSDARG00000006206	85.062	-1.56914	0.339037	-4.62824	3.68791e-06	2.70409e-05	pou4f3
ENSDARG00000004648	111.027	-1.56847	0.288244	-5.44144	5.28511e-08	5.55889e-07	kctd16a
ENSDARG00000103639	278.396	-1.5668	0.215122	-7.28331	3.25723e-13	7.491e-12	si:dkey-36i7.3
ENSDARG00000002510	81.4483	-1.56626	0.329763	-4.74965	2.0377e-06	1.58086e-05	dmbx1b
ENSDARG00000010096	277.033	-1.5648	0.217561	-7.19246	6.36335e-13	1.41449e-11	slc1a6
ENSDARG00000103070	35.6227	-1.56361	0.496567	-3.14884	0.0016392	0.0063328	FP101877.1
ENSDARG00000013750	1032.86	-1.56241	0.120737	-12.9406	2.65439e-38	4.80968e-36	eno1b
ENSDARG00000077725	173.472	-1.56116	0.242924	-6.42657	1.30518e-10	2.13862e-09	CABZ01102109.1
ENSDARG00000078068	68.9718	-1.56046	0.354412	-4.40295	1.0679e-05	7.09895e-05	abcg4b
ENSDARG00000029239	510.427	-1.55986	0.152462	-10.2311	1.43866e-24	1.01206e-22	syt9b
ENSDARG00000057427	2396.54	-1.55913	0.342172	-4.55656	5.19988e-06	3.70372e-05	sv2ba
ENSDARG00000017880	83.1279	-1.55795	0.32664	-4.76962	1.8457e-06	1.44125e-05	kcnip3b
ENSDARG00000007382	245.868	-1.5572	0.199207	-7.817	5.40981e-15	1.55894e-13	ubtd1a
ENSDARG00000088900	201.679	-1.55547	0.277064	-5.61412	1.97567e-08	2.23002e-07	si:dkey-21o19.2
ENSDARG00000074528	80.8656	-1.55517	0.377178	-4.12319	3.73662e-05	0.000219751	PRTFDC1 (2 of 2)
ENSDARG00000020028	124.887	-1.55502	0.287681	-5.40537	6.46731e-08	6.65313e-07	cps1
ENSDARG00000028845	160.428	-1.55397	0.23949	-6.48866	8.66057e-11	1.45364e-09	calcr
ENSDARG00000103259	78.8211	-1.55323	0.336309	-4.61847	3.86576e-06	2.82066e-05	opn4xb
ENSDARG00000063436	439.113	-1.55212	0.160027	-9.6991	3.0417e-22	1.82792e-20	RPH3A
ENSDARG00000007950	50.4898	-1.55086	0.414625	-3.7404	0.000183725	0.000912845	itga11b
ENSDARG00000062711	64.6736	-1.54996	0.370637	-4.18188	2.89108e-05	0.000173872	gal3st1a
ENSDARG00000100560	626.536	-1.54808	0.162116	-9.54924	1.30651e-21	7.44028e-20	zfpm2b
ENSDARG00000058392	299.762	-1.54784	0.195607	-7.91301	2.51231e-15	7.48311e-14	adcy2a
ENSDARG00000061562	188.883	-1.54709	0.226289	-6.83676	8.10031e-12	1.55492e-10	tmem121a
ENSDARG00000097738	361.479	-1.54705	0.180736	-8.55971	1.13155e-17	4.33032e-16	si:dkey-31n5.4
ENSDARG00000076872	243.832	-1.54556	0.216348	-7.14387	9.07371e-13	1.97655e-11	MPP4 (2 of 2)
ENSDARG00000053475	466.508	-1.54344	0.169247	-9.11945	7.55064e-20	3.67065e-18	ngb
ENSDARG00000045580	2944.39	-1.54326	0.092391	-16.7036	1.23492e-62	7.77283e-60	lum
ENSDARG00000095865	36.3696	-1.5419	0.511833	-3.0125	0.00259104	0.00943121	si:zfos-44h1.1
ENSDARG00000045139	85.6761	-1.54162	0.33318	-4.62699	3.71011e-06	2.71787e-05	ca7
ENSDARG00000039949	431.361	-1.54132	0.17845	-8.63727	5.75746e-18	2.27239e-16	fibina
ENSDARG00000056926	72.3463	-1.54121	0.36536	-4.21832	2.46127e-05	0.000150367	drd2a
ENSDARG00000024831	345.448	-1.54073	0.192995	-7.98323	1.42556e-15	4.37135e-14	crhbp
ENSDARG00000068088	471.113	-1.53697	0.210368	-7.30609	2.75034e-13	6.38667e-12	tcnl
ENSDARG00000054150	133.322	-1.53654	0.263092	-5.84034	5.20955e-09	6.55111e-08	cx23
ENSDARG00000008788	267.888	-1.53503	0.199091	-7.71021	1.25612e-14	3.4454e-13	camk1gb
ENSDARG00000036222	58.0551	-1.53487	0.386798	-3.96814	7.24366e-05	0.000398285	npy
ENSDARG00000040528	132.55	-1.53399	0.269905	-5.68344	1.3201e-08	1.53945e-07	lgals3bpb
ENSDARG00000039964	93.5982	-1.5326	0.356581	-4.29804	1.72313e-05	0.000109089	fgfbp2a
ENSDARG00000100406	2284.28	-1.5315	0.135596	-11.2946	1.3961e-29	1.42093e-27	ITIH4 (1 of 2)
ENSDARG00000069292	116.234	-1.53014	0.398259	-3.84207	0.000122001	0.000632049	si:dkeyp-89c11.1
ENSDARG00000053666	535.394	-1.52868	0.200944	-7.60746	2.79528e-14	7.34698e-13	myb
ENSDARG00000076073	114.241	-1.52795	0.33395	-4.57538	4.75347e-06	3.40298e-05	ap1s3a
ENSDARG00000045408	431.796	-1.52646	0.157456	-9.69455	3.18022e-22	1.90638e-20	tagln
ENSDARG00000088638	98.0858	-1.52561	0.315588	-4.83418	1.33693e-06	1.07883e-05	si:dkey-188p4.1
ENSDARG00000078541	88.7409	-1.52076	0.403587	-3.7681	0.000164492	0.000828105	CERS3 (2 of 2)
ENSDARG00000079586	456.483	-1.51964	0.173147	-8.77657	1.68532e-18	7.08427e-17	gabrb2
ENSDARG00000095603	337.361	-1.51946	0.172642	-8.80119	1.35375e-18	5.80267e-17	grid2ipb
ENSDARG00000054543	706.737	-1.51904	0.150081	-10.1215	4.43538e-24	3.02238e-22	samsn1a
ENSDARG00000052905	618.332	-1.51632	0.365952	-4.1435	3.4204e-05	0.000202448	zgc:165423
ENSDARG00000038185	96.0173	-1.51624	0.353454	-4.28977	1.78862e-05	0.000112847	gh1
ENSDARG00000017444	282.515	-1.51569	0.193879	-7.8177	5.3799e-15	1.55219e-13	hal
ENSDARG00000062880	307.048	-1.51539	0.181757	-8.33743	7.59235e-17	2.6705e-15	cntn3a.1
ENSDARG00000010124	101.982	-1.51538	0.294115	-5.15235	2.57241e-07	2.3894e-06	sp5l
ENSDARG00000074582	95.4693	-1.51404	0.315718	-4.79554	1.62235e-06	1.28403e-05	graf4b
ENSDARG00000019365	86.3592	-1.51103	0.370203	-4.08163	4.47211e-05	0.000257434	KRT23
ENSDARG00000061970	221.684	-1.51087	0.22141	-6.82387	8.86222e-12	1.69322e-10	lingo3a
ENSDARG00000103785	664.456	-1.51046	0.201922	-7.48043	7.40811e-14	1.84955e-12	sult2st2
ENSDARG00000077201	119.48	-1.50991	0.332898	-4.53566	5.74233e-06	4.05028e-05	myo7bb
ENSDARG00000057728	55.8202	-1.50902	0.407696	-3.70133	0.000214471	0.00104475	slc17a8
ENSDARG00000057209	92.4115	-1.50853	0.30737	-4.90788	9.20671e-07	7.67804e-06	lppr5a
ENSDARG00000052207	275	-1.50846	0.199175	-7.57352	3.63253e-14	9.42331e-13	c3a.3
ENSDARG00000004051	38.1662	-1.50822	0.479676	-3.14425	0.00166512	0.00641324	CR354540.1
ENSDARG00000033635	52.3478	-1.50778	0.404327	-3.72912	0.000192153	0.000949765	npffr2.1
ENSDARG00000013266	44.7895	-1.50688	0.438807	-3.43404	0.00059465	0.00258832	colec11
ENSDARG00000080015	62.2013	-1.50682	0.373552	-4.03376	5.48923e-05	0.000309869	lrrtm4l1
ENSDARG00000078701	478.756	-1.50485	0.455901	-3.30083	0.000963978	0.00395402	prdm13
ENSDARG00000005942	35.9903	-1.50323	0.497015	-3.02451	0.00249036	0.00910354	v2rl1
ENSDARG00000030750	169.174	-1.50303	0.241363	-6.22726	4.74656e-10	7.09108e-09	gabrr3b
ENSDARG00000025162	183.545	-1.49776	0.236158	-6.34218	2.26539e-10	3.58356e-09	asic4a
ENSDARG00000060549	173.88	-1.49736	0.236049	-6.34341	2.24729e-10	3.55729e-09	ECEL1
ENSDARG00000039522	1217.21	-1.49681	0.129731	-11.5377	8.51323e-31	9.51492e-29	tubb2
ENSDARG00000022518	95.6059	-1.49563	0.303543	-4.92724	8.33986e-07	7.02617e-06	pex5la
ENSDARG00000094605	47.1739	-1.49415	0.442905	-3.37352	0.00074214	0.00314949	si:ch211-154e10.1
ENSDARG00000098289	60.0881	-1.49224	0.392372	-3.80312	0.000142888	0.000729165	vstm2l
ENSDARG00000044807	217.38	-1.49073	0.24198	-6.16057	7.24817e-10	1.0558e-08	dck
ENSDARG00000057169	379.974	-1.48959	0.172904	-8.61512	6.98664e-18	2.72604e-16	abca4a
ENSDARG00000010294	446.273	-1.48941	0.156022	-9.54612	1.34642e-21	7.64931e-20	fmodb
ENSDARG00000103498	1340.94	-1.48922	0.115949	-12.8438	9.32376e-38	1.62778e-35	epd
ENSDARG00000063224	174.533	-1.48864	0.23242	-6.40496	1.50405e-10	2.44553e-09	nxph2a
ENSDARG00000067507	534.76	-1.48853	0.156544	-9.5087	1.93059e-21	1.07386e-19	kctd8
ENSDARG00000056617	66.5381	-1.48845	0.36611	-4.06558	4.7913e-05	0.000274027	rpgra
ENSDARG00000044752	58.9399	-1.48816	0.386815	-3.84721	0.000119469	0.000620513	p2rx4a
ENSDARG00000075277	133.618	-1.48812	0.266988	-5.57373	2.49348e-08	2.76619e-07	si:dkeyp-14d3.1
ENSDARG00000035944	73.2964	-1.48755	0.387881	-3.83506	0.000125535	0.000648636	sync
ENSDARG00000074285	139.77	-1.48751	0.26228	-5.67148	1.41565e-08	1.64208e-07	si:ch73-335m24.2
ENSDARG00000032820	54.1726	-1.48662	0.402264	-3.69564	0.00021933	0.0010656	rxfp2b
ENSDARG00000100506	282.539	-1.4861	0.187014	-7.94649	1.91871e-15	5.77255e-14	crb1
ENSDARG00000088116	759.847	-1.48386	0.186522	-7.95541	1.78545e-15	5.39197e-14	gstm3
ENSDARG00000068883	536.579	-1.48364	0.150461	-9.86061	6.16736e-23	3.84143e-21	tspan13a
ENSDARG00000104654	42.8031	-1.4826	0.47215	-3.14011	0.00168883	0.00649411	zgc:194626
ENSDARG00000101979	172.448	-1.48259	0.239968	-6.17827	6.48061e-10	9.49193e-09	EPS8L3 (2 of 2)
ENSDARG00000089361	392.492	-1.48239	0.183613	-8.07343	6.83481e-16	2.16523e-14	wu:fb59d01
ENSDARG00000054797	179.292	-1.48105	0.246204	-6.01556	1.79266e-09	2.43342e-08	RDH13 (3 of 3)
ENSDARG00000044632	484.109	-1.48084	0.155599	-9.51703	1.78201e-21	9.93525e-20	myo7ab
ENSDARG00000036776	323.917	-1.48068	0.252999	-5.85252	4.84174e-09	6.11752e-08	aldh8a1
ENSDARG00000087100	124.406	-1.48004	0.279441	-5.29645	1.18077e-07	1.16078e-06	ntng2b
ENSDARG00000070781	249.311	-1.47829	0.196105	-7.53824	4.7635e-14	1.22115e-12	cx35b
ENSDARG00000059903	168.019	-1.47821	0.235474	-6.2776	3.43837e-10	5.25154e-09	hs3st3l
ENSDARG00000007553	435.943	-1.47684	0.15978	-9.24295	2.39784e-20	1.20487e-18	opn4.1
ENSDARG00000037145	120.671	-1.476	0.305003	-4.83932	1.30285e-06	1.05489e-05	slc8a4b
ENSDARG00000077249	205.677	-1.47305	0.230914	-6.3792	1.78018e-10	2.86145e-09	gmip
ENSDARG00000086775	84.0345	-1.4727	0.353708	-4.16361	3.13254e-05	0.000187076	top1
ENSDARG00000056625	78.2374	-1.46963	0.331576	-4.43226	9.32514e-06	6.28632e-05	trpc6a
ENSDARG00000051876	195.173	-1.46719	0.23266	-6.30615	2.8606e-10	4.42847e-09	ush1c
ENSDARG00000038363	180.9	-1.46599	0.259421	-5.65101	1.59506e-08	1.8297e-07	drd4a
ENSDARG00000068274	73.2719	-1.46597	0.356641	-4.1105	3.94799e-05	0.000230988	ANKRD65
ENSDARG00000075352	124.748	-1.46446	0.311281	-4.70461	2.5435e-06	1.93067e-05	BRINP3 (2 of 3)
ENSDARG00000038066	1960.98	-1.46297	0.150286	-9.73459	2.14683e-22	1.29666e-20	kpna2
ENSDARG00000037598	133.703	-1.46212	0.262166	-5.5771	2.44567e-08	2.71693e-07	prf1.5
ENSDARG00000037954	358.002	-1.46153	0.169369	-8.62924	6.17587e-18	2.42951e-16	tnnt1
ENSDARG00000034801	372.891	-1.4612	0.180689	-8.08684	6.12303e-16	1.95268e-14	mylka
ENSDARG00000033160	1425.63	-1.45971	0.124567	-11.7182	1.0278e-31	1.24156e-29	nr1d1
ENSDARG00000038123	597.562	-1.45955	0.143009	-10.2059	1.86494e-24	1.29667e-22	myl9a
ENSDARG00000053186	57.4989	-1.45379	0.432466	-3.36164	0.00077482	0.00327423	vstm4b
ENSDARG00000027963	196.575	-1.45095	0.229427	-6.32426	2.54449e-10	3.99076e-09	camkva
ENSDARG00000044684	2583.16	-1.45033	0.134215	-10.806	3.22318e-27	2.7396e-25	rbp4l
ENSDARG00000012353	132.402	-1.4493	0.261745	-5.53708	3.07549e-08	3.37201e-07	vipr2
ENSDARG00000008060	258.469	-1.44922	0.198298	-7.30829	2.70573e-13	6.2953e-12	scara3
ENSDARG00000087517	321.077	-1.44893	0.18631	-7.77696	7.42869e-15	2.09775e-13	btbd3b
ENSDARG00000040633	120.02	-1.44753	0.274883	-5.266	1.3943e-07	1.35235e-06	PRMT8 (1 of 2)
ENSDARG00000062134	131.801	-1.44654	0.263162	-5.49676	3.86833e-08	4.17899e-07	kcnab2b
ENSDARG00000088825	56.0558	-1.44535	0.388665	-3.71876	0.000200205	0.000985491	CIT (1 of 2)
ENSDARG00000090424	917.874	-1.4445	0.122356	-11.8058	3.6438e-32	4.61124e-30	camk2n2
ENSDARG00000040841	48.0214	-1.44293	0.426552	-3.38278	0.000717569	0.00305933	adra2a
ENSDARG00000102310	194.943	-1.44248	0.248762	-5.79865	6.68527e-09	8.22522e-08	GPR179
ENSDARG00000006220	867.869	-1.44233	0.140745	-10.2479	1.21e-24	8.53711e-23	ugt1ab
ENSDARG00000096045	291.532	-1.4401	0.206247	-6.98242	2.90134e-12	5.88585e-11	SRR (1 of 2)
ENSDARG00000103713	1282.41	-1.43854	0.128829	-11.1662	5.96504e-29	5.7529e-27	cd248a
ENSDARG00000028469	153.029	-1.43831	0.252387	-5.69882	1.2064e-08	1.41445e-07	rps6ka2
ENSDARG00000078241	78.1686	-1.43797	0.344255	-4.17704	2.95331e-05	0.00017734	map7a
ENSDARG00000043342	208.22	-1.43733	0.215808	-6.66023	2.73396e-11	4.87992e-10	gpx3
ENSDARG00000053499	429.105	-1.43716	0.179395	-8.01115	1.13644e-15	3.53925e-14	isl2b
ENSDARG00000006640	350.744	-1.43342	0.169925	-8.4356	3.29514e-17	1.20879e-15	eomesa
ENSDARG00000058222	403.561	-1.43335	0.203763	-7.03442	2.00099e-12	4.14369e-11	mpp4a
ENSDARG00000076495	73.539	-1.43153	0.349104	-4.10057	4.12128e-05	0.000239662	vwc2
ENSDARG00000028740	142.675	-1.43099	0.263927	-5.42193	5.89593e-08	6.13926e-07	msnb
ENSDARG00000025903	62.3929	-1.43043	0.398644	-3.58823	0.000332932	0.00154443	lgals9l1
ENSDARG00000034862	208.456	-1.42992	0.230391	-6.20649	5.41794e-10	8.03387e-09	f7
ENSDARG00000074919	188.215	-1.42867	0.225427	-6.33765	2.33293e-10	3.67746e-09	BFSP1
ENSDARG00000062319	686.139	-1.42818	0.152117	-9.38866	6.0768e-21	3.22272e-19	si:dkey-103g5.3
ENSDARG00000075676	200.814	-1.42576	0.225748	-6.3157	2.68937e-10	4.18779e-09	fndc7b
ENSDARG00000089187	179.389	-1.42349	0.241533	-5.89356	3.77956e-09	4.84976e-08	wfdc2
ENSDARG00000016528	200.01	-1.42236	0.245888	-5.78458	7.2694e-09	8.8709e-08	C20H2orf44
ENSDARG00000016412	455.08	-1.42054	0.157801	-9.00213	2.21371e-19	1.03212e-17	agt
ENSDARG00000032705	1785.47	-1.42043	0.133731	-10.6215	2.36664e-26	1.9059e-24	foxg1b
ENSDARG00000055172	1542.11	-1.41424	0.144853	-9.76327	1.61846e-22	9.84993e-21	si:ch211-256m1.8
ENSDARG00000006811	163.335	-1.41254	0.325898	-4.33431	1.46221e-05	9.41911e-05	sult1st6
ENSDARG00000087413	86.1216	-1.41063	0.335092	-4.20969	2.55725e-05	0.000155555	bean1
ENSDARG00000087262	90.1743	-1.40922	0.311356	-4.52608	6.00883e-06	4.20724e-05	zgc:63568
ENSDARG00000060496	485.24	-1.40917	0.15131	-9.3131	1.24149e-20	6.41338e-19	cacna1ha
ENSDARG00000078416	1160.62	-1.40895	0.125429	-11.233	2.80738e-29	2.79779e-27	zeb2b
ENSDARG00000079933	284.394	-1.40878	0.185154	-7.60871	2.76847e-14	7.29255e-13	SLC46A3 (2 of 2)
ENSDARG00000052336	321.578	-1.40867	0.246557	-5.71336	1.10769e-08	1.30768e-07	ociad2
ENSDARG00000104450	134.476	-1.40517	0.358297	-3.9218	8.78905e-05	0.000473141	ENSDARG00000104450
ENSDARG00000019128	710.733	-1.40481	0.162614	-8.63889	5.67611e-18	2.24398e-16	tpm4b
ENSDARG00000053709	62.4176	-1.40453	0.377576	-3.71985	0.000199342	0.000982255	si:ch73-89b15.3
ENSDARG00000078176	192.892	-1.40387	0.220471	-6.36759	1.92022e-10	3.068e-09	PHYHIP
ENSDARG00000037487	99.7338	-1.40354	0.362132	-3.87576	0.000106291	0.000558862	43525
ENSDARG00000010925	159.037	-1.40298	0.246016	-5.70277	1.17875e-08	1.38406e-07	HTRA3
ENSDARG00000030094	221.329	-1.40076	0.207473	-6.75153	1.46298e-11	2.70833e-10	mal
ENSDARG00000023318	181.856	-1.39991	0.235289	-5.94977	2.68512e-09	3.51328e-08	fmn2a
ENSDARG00000060176	88.6923	-1.39973	0.34459	-4.06202	4.86499e-05	0.000277512	trmt10b
ENSDARG00000103743	369.682	-1.39816	0.179452	-7.79128	6.63354e-15	1.88882e-13	si:dkeyp-72e1.9
ENSDARG00000012555	252.079	-1.39815	0.215674	-6.48269	9.00996e-11	1.50594e-09	ak5
ENSDARG00000088882	94.29	-1.39698	0.305715	-4.56956	4.88756e-06	3.49374e-05	si:ch211-149b19.2
ENSDARG00000024167	50.2169	-1.39566	0.408782	-3.41418	0.000639735	0.00276145	kcnh1a
ENSDARG00000087709	266.707	-1.39487	0.20464	-6.81621	9.34748e-12	1.77862e-10	FAT3 (2 of 2)
ENSDARG00000061497	100.947	-1.39469	0.300862	-4.63563	3.55855e-06	2.61646e-05	thsd7bb
ENSDARG00000019990	91.2008	-1.39467	0.31681	-4.40222	1.07147e-05	7.11507e-05	cabp1a
ENSDARG00000059960	1560.64	-1.39398	0.128767	-10.8256	2.60359e-27	2.22402e-25	plch2a
ENSDARG00000020901	434.317	-1.39	0.170129	-8.17028	3.0767e-16	1.01222e-14	gabrp
ENSDARG00000044894	378.845	-1.38981	0.180716	-7.69058	1.46465e-14	3.99904e-13	zgc:113307
ENSDARG00000041735	295.574	-1.38965	0.224462	-6.19104	5.97667e-10	8.81863e-09	tmem237a
ENSDARG00000038703	311.019	-1.388	0.198479	-6.99316	2.68753e-12	5.47067e-11	hkdc1
ENSDARG00000021150	125.177	-1.38769	0.272775	-5.0873	3.63203e-07	3.26828e-06	valopa
ENSDARG00000069368	73.7594	-1.38759	0.388143	-3.57496	0.000350283	0.00161614	nrn1la
ENSDARG00000038153	2314.7	-1.38537	0.106953	-12.953	2.25946e-38	4.12533e-36	lgals2b
ENSDARG00000061990	101.36	-1.38531	0.319426	-4.33688	1.44522e-05	9.32224e-05	kcnh4b
ENSDARG00000020771	826.152	-1.38426	0.124755	-11.0958	1.31485e-28	1.22846e-26	tnr
ENSDARG00000079233	278.384	-1.38144	0.201897	-6.84231	7.79257e-12	1.49705e-10	E2F2
ENSDARG00000069767	201.864	-1.38012	0.233578	-5.9086	3.45033e-09	4.44879e-08	pvrl1a
ENSDARG00000005176	270.392	-1.37791	0.201864	-6.82593	8.73579e-12	1.67154e-10	zgc:101040
ENSDARG00000089302	8289.05	-1.37611	0.101236	-13.5931	4.4007e-42	9.74592e-40	hnrnpa0a
ENSDARG00000061260	159.944	-1.37598	0.240393	-5.72388	1.04116e-08	1.23402e-07	si:dkey-202e22.2
ENSDARG00000092071	201.837	-1.37407	0.23241	-5.91226	3.3745e-09	4.36277e-08	ABHD12B (2 of 2)
ENSDARG00000068231	56.9594	-1.37388	0.453632	-3.02862	0.00245674	0.00900404	CRACR2A (2 of 2)
ENSDARG00000051925	215.542	-1.37234	0.242331	-5.66308	1.48678e-08	1.71377e-07	cyb5r2
ENSDARG00000100728	41.127	-1.37232	0.454563	-3.01899	0.00253616	0.00925259	MKRN2OS (2 of 2)
ENSDARG00000001818	482.162	-1.37088	0.159198	-8.61115	7.23283e-18	2.81751e-16	c3b.2
ENSDARG00000101021	94.5276	-1.37066	0.322269	-4.25314	2.10791e-05	0.000130716	slc22a5
ENSDARG00000056643	50.4497	-1.36934	0.434284	-3.1531	0.00161547	0.00625222	slc22a7b.1
ENSDARG00000057323	662.774	-1.3663	0.155424	-8.79078	1.48525e-18	6.32105e-17	e2f8
ENSDARG00000023111	1381.16	-1.36624	0.106723	-12.8018	1.60143e-37	2.71653e-35	plg
ENSDARG00000079752	3983.04	-1.36561	0.0873178	-15.6396	3.91398e-55	1.61405e-52	col6a6
ENSDARG00000094929	75.3829	-1.36486	0.394576	-3.45906	0.000542071	0.00238376	apoa4b.3
ENSDARG00000099871	358.534	-1.36443	0.175039	-7.79498	6.44212e-15	1.84089e-13	myo7aa
ENSDARG00000070495	47.4463	-1.36413	0.441782	-3.08779	0.00201648	0.00757739	FRMD7 (2 of 2)
ENSDARG00000061819	178.684	-1.36266	0.239788	-5.68278	1.32522e-08	1.54467e-07	wscd2
ENSDARG00000075343	108.827	-1.36263	0.286669	-4.75334	2.00087e-06	1.5543e-05	csf1a
ENSDARG00000031875	98.2487	-1.36096	0.317145	-4.29128	1.77646e-05	0.000112139	trpa1b
ENSDARG00000060482	187.936	-1.36027	0.235773	-5.76942	7.95443e-09	9.62337e-08	mid1
ENSDARG00000078468	1327.31	-1.35988	0.109267	-12.4455	1.4791e-35	2.28239e-33	fap
ENSDARG00000058357	169.691	-1.35974	0.245344	-5.54219	2.9872e-08	3.28345e-07	ankrd33ba
ENSDARG00000102430	389.394	-1.35858	0.167403	-8.11567	4.83102e-16	1.55099e-14	zgc:158340
ENSDARG00000032131	123.056	-1.35766	0.288261	-4.70983	2.47925e-06	1.88666e-05	drd3
ENSDARG00000009568	132.362	-1.35576	0.285093	-4.75551	1.97943e-06	1.53865e-05	ENSDARG00000009568
ENSDARG00000009386	104.929	-1.3555	0.302436	-4.48194	7.39668e-06	5.09544e-05	MPP4 (1 of 2)
ENSDARG00000005423	1477.72	-1.35264	0.124587	-10.857	1.84708e-27	1.58915e-25	pgam1a
ENSDARG00000035544	540.081	-1.35173	0.146822	-9.20662	3.3657e-20	1.67014e-18	etnppl
ENSDARG00000058145	45.0284	-1.34937	0.439543	-3.06993	0.00214107	0.00797789	ATP7B
ENSDARG00000078210	250.699	-1.34928	0.203186	-6.6406	3.12404e-11	5.53078e-10	tulp1b
ENSDARG00000078533	44.0209	-1.34899	0.434493	-3.10474	0.00190447	0.00720859	poc1a
ENSDARG00000055523	541.594	-1.34801	0.186703	-7.2201	5.19508e-13	1.17002e-11	slc22a6l
ENSDARG00000078006	235.887	-1.34484	0.215509	-6.24028	4.36783e-10	6.57456e-09	WSCD1 (1 of 2)
ENSDARG00000099437	81.199	-1.34436	0.33228	-4.04588	5.21266e-05	0.000295372	si:ch1073-268j14.1
ENSDARG00000099185	147.228	-1.34113	0.34495	-3.8879	0.000101116	0.000535778	chia.2
ENSDARG00000052497	499.434	-1.33986	0.162574	-8.24157	1.69967e-16	5.8493e-15	zgc:110789
ENSDARG00000077151	757.085	-1.33964	0.148298	-9.03345	1.66344e-19	7.8319e-18	cbln2b
ENSDARG00000002330	114.087	-1.3384	0.310094	-4.31611	1.58803e-05	0.000101449	lhx8a
ENSDARG00000043806	3212.67	-1.33707	0.107474	-12.4408	1.5695e-35	2.40637e-33	postna
ENSDARG00000045594	166.483	-1.33449	0.246803	-5.40711	6.40507e-08	6.60614e-07	si:dkey-14k9.2
ENSDARG00000099708	59.9704	-1.33416	0.382691	-3.48625	0.000489852	0.00218465	cacna1hb
ENSDARG00000100104	74.5484	-1.33298	0.348221	-3.82796	0.000129211	0.000666191	zgc:101785
ENSDARG00000016044	239.209	-1.33292	0.246089	-5.41642	6.0805e-08	6.31495e-07	gins4
ENSDARG00000103736	245.707	-1.33227	0.221125	-6.02494	1.69171e-09	2.30686e-08	GRAMD2
ENSDARG00000037320	78.8246	-1.33188	0.345512	-3.85479	0.00011583	0.000603708	fam131c
ENSDARG00000038686	158.798	-1.33026	0.24572	-5.41372	6.17288e-08	6.39978e-07	FAM35A
ENSDARG00000043847	113.154	-1.32656	0.316803	-4.18733	2.82254e-05	0.000170158	tmem244
ENSDARG00000030999	312.433	-1.3261	0.223519	-5.93284	2.97745e-09	3.87874e-08	mybl1
ENSDARG00000079502	100.15	-1.32587	0.301901	-4.39173	1.12451e-05	7.43188e-05	gal3st2
ENSDARG00000043220	58.558	-1.32585	0.391251	-3.38873	0.00070216	0.00300273	kcnh5a
ENSDARG00000056651	219.601	-1.32571	0.221957	-5.97283	2.33179e-09	3.08302e-08	gfra4a
ENSDARG00000104632	82.4158	-1.32202	0.348736	-3.7909	0.000150102	0.000761277	si:ch73-252i11.3
ENSDARG00000076462	451.521	-1.3215	0.153232	-8.62418	6.45547e-18	2.53322e-16	ndnfl
ENSDARG00000039534	87.4851	-1.32087	0.318409	-4.14834	3.34901e-05	0.000198813	rrh
ENSDARG00000018846	773.455	-1.31902	0.166623	-7.9162	2.44884e-15	7.30317e-14	dgat2
ENSDARG00000008140	82.7008	-1.31745	0.32629	-4.03766	5.39875e-05	0.000304905	kcnab1a
ENSDARG00000006760	250.11	-1.31666	0.194794	-6.75922	1.38732e-11	2.57623e-10	slc24a3
ENSDARG00000040568	188.773	-1.31612	0.230235	-5.71643	1.08788e-08	1.28684e-07	pdzd3a
ENSDARG00000004576	298.447	-1.31515	0.21459	-6.12867	8.86156e-10	1.26595e-08	plk4
ENSDARG00000079340	111.266	-1.31508	0.283592	-4.63724	3.53088e-06	2.59931e-05	SLC47A1 (5 of 6)
ENSDARG00000098147	73.4455	-1.31407	0.344141	-3.81842	0.00013431	0.000689213	TCERG1L
ENSDARG00000097187	390.348	-1.31372	0.164802	-7.97148	1.56783e-15	4.78308e-14	si:ch211-153l6.6
ENSDARG00000053424	171.206	-1.31169	0.269231	-4.87197	1.10488e-06	9.06573e-06	myl2b
ENSDARG00000079216	81.6867	-1.31135	0.347813	-3.77028	0.000163065	0.000821265	DPEP3
ENSDARG00000006065	698.24	-1.3081	0.134317	-9.73888	2.05819e-22	1.24627e-20	znf385b
ENSDARG00000071590	326.028	-1.30808	0.176909	-7.39407	1.42401e-13	3.41962e-12	si:ch211-236g6.1
ENSDARG00000057498	146.44	-1.3063	0.273037	-4.78435	1.71544e-06	1.34833e-05	habp2
ENSDARG00000056587	111.176	-1.30464	0.311981	-4.18181	2.89195e-05	0.00017388	cyp2r1
ENSDARG00000004358	2599.88	-1.30454	0.144142	-9.05039	1.4246e-19	6.77406e-18	gnb3a
ENSDARG00000071021	478.647	-1.30388	0.174444	-7.47453	7.74805e-14	1.93039e-12	papss2a
ENSDARG00000013730	2926.88	-1.30347	0.101273	-12.8709	6.55975e-38	1.15365e-35	slc4a4a
ENSDARG00000034321	348.675	-1.30317	0.183484	-7.10236	1.22645e-12	2.63323e-11	uo:ion006
ENSDARG00000075962	60.8901	-1.30315	0.378342	-3.44436	0.000572406	0.00250015	vav3b
ENSDARG00000037256	132.544	-1.3026	0.29013	-4.48973	7.13126e-06	4.92537e-05	KCNIP4 (1 of 2)
ENSDARG00000073713	111.114	-1.30184	0.298356	-4.36338	1.28068e-05	8.3532e-05	vav3b
ENSDARG00000057669	73.3439	-1.30061	0.382853	-3.39715	0.000680911	0.00292231	SLC9A3R2 (1 of 2)
ENSDARG00000076332	596.066	-1.29926	0.140495	-9.24772	2.29325e-20	1.15473e-18	si:ch211-159i8.4
ENSDARG00000076838	2859.35	-1.29864	0.295658	-4.39238	1.12119e-05	7.41572e-05	apom
ENSDARG00000036830	19401.1	-1.29802	0.0868534	-14.9449	1.68098e-50	5.74366e-48	krt91
ENSDARG00000042861	260.492	-1.2975	0.204919	-6.33177	2.42361e-10	3.81118e-09	ltk
ENSDARG00000041110	541.529	-1.29464	0.161676	-8.00759	1.16975e-15	3.63351e-14	dnajc3a
ENSDARG00000033498	441.256	-1.29128	0.163896	-7.87864	3.30967e-15	9.78502e-14	rorb
ENSDARG00000098438	195.426	-1.29105	0.224139	-5.76003	8.40982e-09	1.01384e-07	SLC6A6 (2 of 2)
ENSDARG00000104023	541.038	-1.29086	0.175279	-7.36461	1.77672e-13	4.23262e-12	mag
ENSDARG00000076733	54.0919	-1.29066	0.414244	-3.1157	0.00183508	0.00697131	bard1
ENSDARG00000070029	222.669	-1.28785	0.212468	-6.06137	1.34964e-09	1.87898e-08	ehhadh
ENSDARG00000077178	72.6777	-1.28579	0.342795	-3.75091	0.000176192	0.000879602	SUN1 (2 of 2)
ENSDARG00000097731	92.7461	-1.28372	0.307835	-4.17017	3.04373e-05	0.000182136	si:dkey-166f24.2
ENSDARG00000052700	907.327	-1.28274	0.135914	-9.43786	3.80486e-21	2.05428e-19	SLC9B1
ENSDARG00000071493	353.792	-1.28239	0.178398	-7.18835	6.55784e-13	1.45366e-11	olfm3a
ENSDARG00000044433	269.924	-1.2805	0.229152	-5.58797	2.29735e-08	2.56287e-07	sned1
ENSDARG00000044319	155.674	-1.28013	0.257268	-4.97587	6.4954e-07	5.58436e-06	fstl4
ENSDARG00000040741	192.548	-1.2795	0.222189	-5.75862	8.48066e-09	1.02135e-07	kcnab1b
ENSDARG00000059351	478.571	-1.27937	0.149374	-8.56487	1.08194e-17	4.15375e-16	hnrnpa3
ENSDARG00000012674	156.532	-1.27908	0.275837	-4.63708	3.53363e-06	2.60053e-05	rpusd4
ENSDARG00000018750	217.286	-1.27899	0.208557	-6.13257	8.64721e-10	1.23921e-08	npr1b
ENSDARG00000035602	375.655	-1.27895	0.235356	-5.4341	5.50725e-08	5.76718e-07	dao.1
ENSDARG00000087663	150.763	-1.27872	0.260059	-4.91703	8.7865e-07	7.35838e-06	PRR35
ENSDARG00000045306	254.956	-1.27867	0.20232	-6.32	2.61563e-10	4.08626e-09	slc51a
ENSDARG00000098957	549.45	-1.2783	0.166744	-7.66622	1.77133e-14	4.79803e-13	BX908782.1
ENSDARG00000054786	53.3661	-1.27798	0.398967	-3.20323	0.00135897	0.00537075	faah2b
ENSDARG00000093201	69.2241	-1.27661	0.380388	-3.35608	0.000790568	0.00333077	si:dkey-112e17.1
ENSDARG00000069043	174.67	-1.27644	0.30837	-4.13932	3.4834e-05	0.000205922	HSD11B1L (1 of 2)
ENSDARG00000036944	131.773	-1.27514	0.258179	-4.93897	7.85361e-07	6.6399e-06	ensaa
ENSDARG00000102017	51.7797	-1.27328	0.407425	-3.12519	0.00177688	0.0067728	trpc4b
ENSDARG00000038386	310.12	-1.27314	0.194518	-6.54507	5.94656e-11	1.01811e-09	ascl1a
ENSDARG00000087717	85.308	-1.27201	0.33576	-3.78843	0.000151601	0.000768214	tmprss5
ENSDARG00000012194	1170.73	-1.27187	0.147292	-8.63503	5.87134e-18	2.31352e-16	scp2a
ENSDARG00000058015	202.731	-1.2715	0.239364	-5.31201	1.08423e-07	1.07293e-06	ano3
ENSDARG00000078078	629.728	-1.2712	0.13546	-9.38434	6.3311e-21	3.34276e-19	lrfn4b
ENSDARG00000042637	170.552	-1.27076	0.280686	-4.52734	5.97296e-06	4.18825e-05	tert
ENSDARG00000077399	132.821	-1.27025	0.272976	-4.65332	3.26626e-06	2.4209e-05	ubash3bb
ENSDARG00000062967	95.4417	-1.26757	0.320511	-3.95484	7.6586e-05	0.000419365	kcng4a
ENSDARG00000036809	690.751	-1.26663	0.15009	-8.43911	3.19749e-17	1.17477e-15	ANPEP (1 of 5)
ENSDARG00000068691	497.845	-1.26591	0.183335	-6.9049	5.02388e-12	9.97188e-11	kctd4
ENSDARG00000093773	64.9938	-1.26539	0.374056	-3.3829	0.000717257	0.00305854	si:ch1073-296i8.2
ENSDARG00000070830	357.397	-1.26433	0.235116	-5.37745	7.55499e-08	7.67957e-07	zgc:136858
ENSDARG00000076055	508.251	-1.26241	0.158578	-7.9608	1.70936e-15	5.18179e-14	rpgrip1
ENSDARG00000088541	152.655	-1.26168	0.250195	-5.04279	4.58781e-07	4.05338e-06	tpbgl
ENSDARG00000101095	561.77	-1.26066	0.153437	-8.21618	2.10089e-16	7.10735e-15	cpne4a
ENSDARG00000097160	443.243	-1.25904	0.161409	-7.80032	6.17497e-15	1.7709e-13	si:ch211-121j5.4
ENSDARG00000094899	118.464	-1.25755	0.28102	-4.47496	7.64263e-06	5.24825e-05	si:ch1073-143l10.2
ENSDARG00000051730	159.896	-1.25748	0.250352	-5.02287	5.09037e-07	4.46467e-06	slc7a10b
ENSDARG00000079985	648.747	-1.25554	0.139986	-8.96901	2.99193e-19	1.37617e-17	nrip2
ENSDARG00000058108	279.139	-1.25398	0.213998	-5.85976	4.63528e-09	5.87529e-08	EPS8L2 (1 of 2)
ENSDARG00000043394	386.614	-1.25234	0.164284	-7.62303	2.47788e-14	6.5778e-13	si:dkey-71h2.2
ENSDARG00000075159	237.471	-1.2514	0.200172	-6.2516	4.06263e-10	6.1306e-09	mfi2
ENSDARG00000054332	168.945	-1.25063	0.246946	-5.06439	4.0972e-07	3.65933e-06	trim66
ENSDARG00000038941	146.528	-1.25005	0.254425	-4.91325	8.95791e-07	7.48621e-06	ppp1r1c
ENSDARG00000089458	432.704	-1.24981	0.182044	-6.86542	6.62946e-12	1.28913e-10	rp1l1a
ENSDARG00000100498	111.936	-1.24909	0.323926	-3.8561	0.000115211	0.000600874	CABZ01079251.1
ENSDARG00000036481	1442.94	-1.24899	0.144151	-8.66444	4.53739e-18	1.8209e-16	tcn2
ENSDARG00000104980	252.954	-1.24869	0.231544	-5.3929	6.93307e-08	7.08352e-07	PPEF2 (2 of 2)
ENSDARG00000063032	65.9378	-1.24816	0.366743	-3.40337	0.000665591	0.00286427	dok6
ENSDARG00000023683	669.331	-1.2477	0.149201	-8.3625	6.14048e-17	2.17905e-15	cacna1fb
ENSDARG00000001976	339.325	-1.24742	0.172564	-7.22872	4.87575e-13	1.10017e-11	fkbp16
ENSDARG00000052437	520.291	-1.24715	0.180733	-6.90054	5.18043e-12	1.02486e-10	mia
ENSDARG00000007788	2235.05	-1.24711	0.12605	-9.89376	4.43072e-23	2.82597e-21	atp2b1b
ENSDARG00000088432	96.0806	-1.247	0.349424	-3.56874	0.000358706	0.00165054	si:dkey-162h11.3
ENSDARG00000061466	122.893	-1.24669	0.271143	-4.59791	4.26758e-06	3.08748e-05	CPNE5 (1 of 2)
ENSDARG00000003429	6104.92	-1.24655	0.100316	-12.4262	1.88385e-35	2.85176e-33	hnrpdl
ENSDARG00000008133	183.96	-1.24378	0.251228	-4.95083	7.3899e-07	6.27447e-06	foxl1
ENSDARG00000042723	103.591	-1.24362	0.308367	-4.03292	5.50878e-05	0.000310826	gfra2a
ENSDARG00000020794	942.313	-1.24172	0.124456	-9.97717	1.91864e-23	1.26071e-21	neurod6b
ENSDARG00000076299	699.899	-1.24132	0.131146	-9.46516	2.93122e-21	1.608e-19	EMILIN3 (1 of 2)
ENSDARG00000077606	75.6575	-1.23995	0.340369	-3.64294	0.000269538	0.00128015	arsia
ENSDARG00000102769	169.414	-1.23971	0.257026	-4.8233	1.41202e-06	1.13407e-05	CDH18 (2 of 2)
ENSDARG00000074064	201.259	-1.23903	0.237294	-5.22149	1.77487e-07	1.68391e-06	rem2
ENSDARG00000006849	292.397	-1.23896	0.188428	-6.57528	4.85632e-11	8.41692e-10	asic2
ENSDARG00000078088	551.382	-1.23832	0.155121	-7.9829	1.42931e-15	4.37724e-14	si:ch211-186j3.6
ENSDARG00000095034	127.877	-1.23598	0.267119	-4.62709	3.70846e-06	2.71749e-05	C24H8orf34
ENSDARG00000078757	262.777	-1.23531	0.257802	-4.79171	1.65366e-06	1.30535e-05	A2ML1 (11 of 13)
ENSDARG00000079446	359.896	-1.23365	0.186376	-6.61915	3.61281e-11	6.35376e-10	si:dkey-238f9.1
ENSDARG00000045750	268.851	-1.23323	0.206085	-5.98409	2.17608e-09	2.90282e-08	syt10
ENSDARG00000023822	64.3926	-1.23253	0.364246	-3.3838	0.00071491	0.00305071	zgc:73349
ENSDARG00000074480	134.368	-1.23156	0.275108	-4.47665	7.58234e-06	5.20983e-05	cnksr2a
ENSDARG00000008306	446.42	-1.23132	0.161311	-7.63322	2.28969e-14	6.09852e-13	rdh5
ENSDARG00000074560	136.362	-1.23099	0.256969	-4.79043	1.66421e-06	1.31325e-05	CHST8
ENSDARG00000094422	398.777	-1.22951	0.171525	-7.1681	7.60448e-13	1.6656e-11	si:dkey-12l12.1
ENSDARG00000007366	196.789	-1.2293	0.24122	-5.09619	3.46563e-07	3.12914e-06	amdhd1
ENSDARG00000070810	124.55	-1.22744	0.307508	-3.99158	6.56337e-05	0.00036406	ccka
ENSDARG00000000380	403.085	-1.22703	0.170937	-7.17825	7.06069e-13	1.55361e-11	pde6a
ENSDARG00000077327	171.447	-1.22664	0.229497	-5.34492	9.0459e-08	9.0755e-07	ano11
ENSDARG00000061371	403.341	-1.22505	0.180345	-6.79284	1.09948e-11	2.07556e-10	cdh18a
ENSDARG00000063518	541.358	-1.22491	0.187224	-6.54247	6.05111e-11	1.03527e-09	CPN2
ENSDARG00000013390	58.0316	-1.22483	0.391348	-3.12977	0.00174943	0.00668957	ARHGAP9
ENSDARG00000056805	306.734	-1.22399	0.2031	-6.02654	1.67504e-09	2.28804e-08	plch2b
ENSDARG00000043260	114.065	-1.22321	0.289961	-4.21853	2.45899e-05	0.000150266	xylb
ENSDARG00000016480	643.146	-1.22256	0.157313	-7.77153	7.7546e-15	2.18205e-13	slc17a7a
ENSDARG00000093677	189.877	-1.22191	0.233199	-5.23977	1.60776e-07	1.54435e-06	si:ch211-56a11.2
ENSDARG00000042835	730.198	-1.22121	0.149602	-8.16307	3.26628e-16	1.07018e-14	tfdp2
ENSDARG00000035552	238.216	-1.22018	0.198832	-6.13674	8.42325e-10	1.21074e-08	agtr2
ENSDARG00000097193	224.192	-1.21997	0.211054	-5.78037	7.45368e-09	9.0634e-08	si:dkey-28n18.9
ENSDARG00000070142	59.3712	-1.21948	0.384973	-3.16769	0.00153654	0.00598356	cart4
ENSDARG00000079753	230.934	-1.21882	0.227728	-5.3521	8.69388e-08	8.75907e-07	kiz
ENSDARG00000078226	134.951	-1.21869	0.259594	-4.69462	2.67104e-06	2.01851e-05	cdh12a
ENSDARG00000103056	184.124	-1.21855	0.229603	-5.3072	1.11321e-07	1.09978e-06	itga4
ENSDARG00000077765	205.094	-1.21785	0.241284	-5.04735	4.47986e-07	3.96702e-06	cx44.2
ENSDARG00000074222	57.4284	-1.21772	0.403176	-3.02031	0.00252512	0.00921651	rap1gap2b
ENSDARG00000098070	65.6673	-1.21707	0.368719	-3.30079	0.00096412	0.00395402	CABZ01085140.1
ENSDARG00000069196	236.751	-1.21521	0.210145	-5.78272	7.35013e-09	8.95115e-08	ebf1b
ENSDARG00000079962	186.176	-1.21507	0.249925	-4.86175	1.16351e-06	9.5141e-06	doc2d
ENSDARG00000092383	314.444	-1.21455	0.198244	-6.12655	8.98064e-10	1.27933e-08	si:dkeyp-12a9.5
ENSDARG00000062756	221.177	-1.2142	0.210639	-5.76435	8.1971e-09	9.89693e-08	PLLP
ENSDARG00000104642	426.647	-1.21349	0.185917	-6.52707	6.70703e-11	1.14177e-09	si:dkey-201i2.1
ENSDARG00000076787	53.6149	-1.21251	0.404739	-2.99578	0.00273744	0.00989332	angpt4
ENSDARG00000102584	163.182	-1.21215	0.23719	-5.11048	3.21337e-07	2.92287e-06	cpne7
ENSDARG00000071240	217.679	-1.21135	0.209324	-5.78696	7.16719e-09	8.76406e-08	aars2
ENSDARG00000053500	178.962	-1.21017	0.2256	-5.36421	8.13058e-08	8.23665e-07	cbsa
ENSDARG00000076030	88.9084	-1.20997	0.308811	-3.91817	8.92224e-05	0.000479598	cacnb3b
ENSDARG00000042112	56.6429	-1.20993	0.384617	-3.1458	0.00165632	0.00638861	dio1
ENSDARG00000077471	142.497	-1.20957	0.251734	-4.80496	1.54781e-06	1.23155e-05	hmces
ENSDARG00000040684	286.215	-1.20937	0.206253	-5.86352	4.53151e-09	5.75901e-08	plcd4b
ENSDARG00000098618	79.0487	-1.20912	0.353482	-3.4206	0.000624835	0.00270396	erap2
ENSDARG00000013787	305.698	-1.20887	0.188821	-6.40219	1.53165e-10	2.48704e-09	gucy1a3
ENSDARG00000014320	120.335	-1.20865	0.272692	-4.43228	9.32399e-06	6.28632e-05	gucy2c
ENSDARG00000058117	3375.01	-1.20817	0.105073	-11.4984	1.34382e-30	1.49495e-28	snap25b
ENSDARG00000086362	186.633	-1.20637	0.222756	-5.41567	6.10599e-08	6.33868e-07	pou6f2
ENSDARG00000028478	88.2328	-1.20563	0.311475	-3.87072	0.000108515	0.00056968	si:ch211-173n18.3
ENSDARG00000056037	259.619	-1.20514	0.220035	-5.47703	4.32517e-08	4.63483e-07	itih6
ENSDARG00000030263	152.592	-1.20477	0.245752	-4.90239	9.46765e-07	7.87643e-06	mfsd2b
ENSDARG00000005179	173.293	-1.20454	0.237994	-5.06122	4.16572e-07	3.70944e-06	C17H14orf159
ENSDARG00000012113	104.924	-1.20382	0.310728	-3.87418	0.000106985	0.000562263	C19H1orf109
ENSDARG00000005853	265.709	-1.20318	0.205973	-5.84146	5.17438e-09	6.51373e-08	slc25a6
ENSDARG00000100270	948.382	-1.20313	0.149685	-8.03779	9.14767e-16	2.86755e-14	si:ch211-235e15.1
ENSDARG00000091393	74.4902	-1.20262	0.342396	-3.51237	0.000444136	0.00200204	CR788316.2
ENSDARG00000075337	114.662	-1.20259	0.274275	-4.38461	1.16193e-05	7.64265e-05	lars2
ENSDARG00000056566	219.106	-1.20169	0.211078	-5.69311	1.24746e-08	1.45972e-07	necab1
ENSDARG00000069827	1555.4	-1.20157	0.111917	-10.7363	6.87129e-27	5.70651e-25	crygm2d11
ENSDARG00000025189	113.238	-1.20138	0.293543	-4.09268	4.2641e-05	0.000247066	cpne8
ENSDARG00000101180	1275.19	-1.19986	0.119441	-10.0456	9.60637e-24	6.436e-22	mcm7
ENSDARG00000079397	131.193	-1.1992	0.284872	-4.2096	2.55822e-05	0.000155575	cerkl
ENSDARG00000012044	120.397	-1.19894	0.278695	-4.30198	1.69277e-05	0.000107423	polr3gla
ENSDARG00000099156	432.872	-1.19804	0.184822	-6.48213	9.04359e-11	1.51051e-09	katnal1
ENSDARG00000060877	152.242	-1.19662	0.241647	-4.95193	7.34822e-07	6.24351e-06	edil3b
ENSDARG00000032246	163.288	-1.19566	0.247142	-4.83796	1.31178e-06	1.05972e-05	tmtopsb
ENSDARG00000045299	128.024	-1.19537	0.319425	-3.74224	0.000182386	0.00090749	vmo1b
ENSDARG00000070919	150.276	-1.19489	0.2421	-4.93551	7.99412e-07	6.74915e-06	cpne5
ENSDARG00000014490	369.096	-1.1948	0.185636	-6.43626	1.22457e-10	2.01162e-09	tac1
ENSDARG00000100439	54.6325	-1.19367	0.393949	-3.03001	0.00244545	0.00896816	FAM177A1 (2 of 2)
ENSDARG00000097683	429.302	-1.19361	0.160809	-7.42251	1.14917e-13	2.79045e-12	sptbn5
ENSDARG00000039936	94.1505	-1.18983	0.306583	-3.88095	0.000104051	0.000548776	GFRA1 (1 of 3)
ENSDARG00000092704	66.496	-1.18955	0.3688	-3.22545	0.00125776	0.00501313	BX072532.1
ENSDARG00000073891	114.35	-1.18917	0.306303	-3.88233	0.000103458	0.00054589	gdf10b
ENSDARG00000029476	502.482	-1.18889	0.146937	-8.09117	5.90954e-16	1.88711e-14	ldlra
ENSDARG00000071475	853.734	-1.18835	0.171587	-6.92564	4.34021e-12	8.6652e-11	aox3
ENSDARG00000079727	871.224	-1.18645	0.139837	-8.48452	2.16617e-17	8.08274e-16	sepp1b
ENSDARG00000054055	61.5605	-1.18629	0.388897	-3.05039	0.00228546	0.00844356	ostn
ENSDARG00000078492	130.518	-1.18526	0.258603	-4.58334	4.57602e-06	3.28578e-05	swi5
ENSDARG00000098475	4643.66	-1.18477	0.381248	-3.10762	0.00188603	0.00714671	arr3b
ENSDARG00000010154	173.769	-1.18452	0.231114	-5.12526	2.9712e-07	2.71656e-06	vstm4a
ENSDARG00000039263	225.24	-1.18416	0.217068	-5.45523	4.89105e-08	5.174e-07	zbtb48
ENSDARG00000069439	231.332	-1.18386	0.222774	-5.31417	1.07145e-07	1.0616e-06	ptgdsa
ENSDARG00000041117	115.404	-1.18268	0.27754	-4.26129	2.03249e-05	0.000126498	wnt2
ENSDARG00000023861	101.606	-1.18255	0.314264	-3.76293	0.000167932	0.000843105	dnase1l3l
ENSDARG00000088100	144.484	-1.18094	0.250176	-4.72043	2.35352e-06	1.79845e-05	KCNIP4 (2 of 2)
ENSDARG00000016470	1918.34	-1.18036	0.124733	-9.46309	2.98971e-21	1.63633e-19	anxa5b
ENSDARG00000009074	130.15	-1.18016	0.276477	-4.26854	1.96753e-05	0.000122838	cbr4
ENSDARG00000040610	587.544	-1.17924	0.140894	-8.36972	5.77546e-17	2.06287e-15	si:ch73-352p4.8
ENSDARG00000025670	411.917	-1.17856	0.157894	-7.46427	8.37603e-14	2.07389e-12	fstl3
ENSDARG00000034424	1326.12	-1.17723	0.122698	-9.59458	8.42558e-22	4.87949e-20	atp1b2b
ENSDARG00000099732	366.909	-1.17683	0.166008	-7.08897	1.35118e-12	2.88292e-11	gfra1a
ENSDARG00000092033	131.02	-1.1767	0.263643	-4.46321	8.07411e-06	5.50817e-05	si:dkey-239h2.3
ENSDARG00000104129	113.757	-1.17611	0.283672	-4.14602	3.38297e-05	0.000200502	si:dkey-23n7.10
ENSDARG00000075183	241.827	-1.17598	0.212988	-5.52135	3.364e-08	3.67063e-07	rnf220b
ENSDARG00000099412	908.937	-1.17515	0.121536	-9.6691	4.07936e-22	2.43317e-20	bcan
ENSDARG00000040985	884.651	-1.17471	0.128144	-9.16711	4.85879e-20	2.3863e-18	itgbl1
ENSDARG00000096701	304.4	-1.17445	0.17933	-6.5491	5.78849e-11	9.93891e-10	si:dkey-21e13.3
ENSDARG00000063011	103.961	-1.17425	0.291786	-4.02436	5.713e-05	0.00032091	antxr2b
ENSDARG00000089291	143.709	-1.17406	0.254579	-4.61179	3.99216e-06	2.90403e-05	stra13
ENSDARG00000026178	134.13	-1.17365	0.266116	-4.41028	1.03236e-05	6.88377e-05	ube3d
ENSDARG00000070831	64.9353	-1.17299	0.364998	-3.2137	0.00131037	0.00519757	rftn1a
ENSDARG00000102414	489.621	-1.17227	0.160454	-7.30594	2.75344e-13	6.38767e-12	wu:fd14a01
ENSDARG00000070543	557.896	-1.17114	0.170252	-6.87883	6.03463e-12	1.18211e-10	grin2ab
ENSDARG00000003420	200.235	-1.17079	0.28904	-4.0506	5.10872e-05	0.000289825	chrna5
ENSDARG00000011929	190.925	-1.17038	0.253187	-4.6226	3.78957e-06	2.77014e-05	plp1b
ENSDARG00000068456	134.924	-1.16992	0.260412	-4.49258	7.03666e-06	4.86847e-05	tmem91
ENSDARG00000074248	235.817	-1.16931	0.203186	-5.75488	8.67012e-09	1.043e-07	tmem237b
ENSDARG00000105059	229.348	-1.16849	0.202891	-5.7592	8.45123e-09	1.01832e-07	LRFN3 (2 of 2)
ENSDARG00000070931	146.059	-1.16715	0.268685	-4.34395	1.39943e-05	9.04884e-05	si:ch211-232m10.6
ENSDARG00000028228	3194.49	-1.16713	0.0935194	-12.4801	9.58753e-36	1.49879e-33	zbtb18
ENSDARG00000004199	103.206	-1.16659	0.372109	-3.13508	0.00171809	0.0065823	spam1
ENSDARG00000099227	515.148	-1.16643	0.147719	-7.89625	2.87427e-15	8.52939e-14	galnt13
ENSDARG00000035578	327.696	-1.16638	0.179073	-6.51341	7.3463e-11	1.2444e-09	hs3st1l2
ENSDARG00000009387	551.918	-1.16613	0.141603	-8.23522	1.79224e-16	6.1064e-15	robo4
ENSDARG00000057426	150.585	-1.16601	0.257037	-4.53637	5.7231e-06	4.0391e-05	oard1
ENSDARG00000052512	73.9517	-1.16578	0.345485	-3.37432	0.000739995	0.00314261	tsga10
ENSDARG00000075295	956.56	-1.1657	0.130342	-8.94339	3.7742e-19	1.70645e-17	tulp1a
ENSDARG00000003077	84.7219	-1.16562	0.358742	-3.24918	0.00115738	0.00465482	si:ch73-111m19.2
ENSDARG00000077996	220.747	-1.16501	0.215315	-5.41071	6.27768e-08	6.49436e-07	cdh24b
ENSDARG00000024488	4016.2	-1.16461	0.123288	-9.44623	3.51241e-21	1.90932e-19	top2a
ENSDARG00000015337	433.569	-1.16331	0.165866	-7.01356	2.32337e-12	4.77e-11	comta
ENSDARG00000004889	207.205	-1.16304	0.227827	-5.10494	3.30902e-07	3.00133e-06	aga
ENSDARG00000045685	825.548	-1.16104	0.142434	-8.15139	3.59779e-16	1.17397e-14	cntn1b
ENSDARG00000061362	65.7902	-1.16044	0.373542	-3.1066	0.00189254	0.0071691	fam69ab
ENSDARG00000093199	250.609	-1.15874	0.206421	-5.61346	1.98325e-08	2.23752e-07	A2ML1 (12 of 13)
ENSDARG00000092987	605.622	-1.15627	0.139279	-8.30185	1.02498e-16	3.5737e-15	zmat4a
ENSDARG00000096120	96.9204	-1.15507	0.29976	-3.85332	0.000116528	0.000606817	si:ch73-266f23.3
ENSDARG00000077792	80.9925	-1.154	0.324751	-3.55348	0.000380174	0.0017396	cdc42ep1b
ENSDARG00000059442	1032.91	-1.15373	0.140055	-8.23767	1.75602e-16	6.00867e-15	smtnb
ENSDARG00000058799	405.006	-1.15355	0.160202	-7.20058	5.99576e-13	1.33775e-11	mybpha
ENSDARG00000097855	260.263	-1.15272	0.19281	-5.97851	2.25188e-09	2.99224e-08	si:ch211-3o3.9
ENSDARG00000035629	172.249	-1.1518	0.233691	-4.92875	8.27586e-07	6.97716e-06	parvab
ENSDARG00000020364	1640.17	-1.1509	0.130511	-8.81839	1.16116e-18	5.02216e-17	fbp1b
ENSDARG00000086391	231.879	-1.15013	0.203555	-5.65023	1.60231e-08	1.83544e-07	cald1b
ENSDARG00000006093	95.0277	-1.14989	0.305395	-3.76525	0.000166383	0.000837097	cdk15
ENSDARG00000062817	103.932	-1.14949	0.331327	-3.46936	0.0005217	0.00230264	crym
ENSDARG00000102981	385.355	-1.14926	0.209649	-5.48183	4.2096e-08	4.52314e-07	cyp2k16
ENSDARG00000098529	634.396	-1.14886	0.154764	-7.42333	1.14216e-13	2.77623e-12	ccne2
ENSDARG00000067710	135.976	-1.14713	0.2614	-4.38841	1.14183e-05	7.52766e-05	si:ch73-66d24.2
ENSDARG00000102335	437.485	-1.14554	0.166852	-6.86562	6.62048e-12	1.28843e-10	ano1
ENSDARG00000095863	6418.19	-1.14511	0.236931	-4.83311	1.34419e-06	1.08433e-05	afp4
ENSDARG00000090292	132.702	-1.14491	0.270874	-4.22673	2.37116e-05	0.000145419	RALYL
ENSDARG00000002956	64.0402	-1.1445	0.362734	-3.15521	0.00160383	0.00621726	si:dkey-32n7.4
ENSDARG00000103634	771.244	-1.14445	0.351631	-3.25469	0.00113516	0.00457413	si:ch73-329n5.6
ENSDARG00000057830	362.277	-1.14425	0.174527	-6.5563	5.51588e-11	9.48445e-10	dnmt3bb.2
ENSDARG00000035891	1406.02	-1.14408	0.129057	-8.8649	7.65731e-19	3.37288e-17	acana
ENSDARG00000045893	1258.08	-1.14404	0.11592	-9.86917	5.66301e-23	3.55507e-21	kctd15a
ENSDARG00000016963	156.769	-1.1438	0.249032	-4.59299	4.36939e-06	3.15255e-05	SLC16A1 (1 of 2)
ENSDARG00000004618	195.913	-1.1429	0.220232	-5.18954	2.10818e-07	1.9805e-06	stx2a
ENSDARG00000040727	78.8032	-1.14247	0.359151	-3.18103	0.00146753	0.00573818	tfb1m
ENSDARG00000039020	228.102	-1.14213	0.234162	-4.8775	1.0744e-06	8.84292e-06	fbxo5
ENSDARG00000088972	92.6643	-1.1408	0.303133	-3.76336	0.000167646	0.000842093	si:dkey-238d18.4
ENSDARG00000070168	119.2	-1.13972	0.310379	-3.67202	0.00024064	0.00115691	sod3a
ENSDARG00000057032	534.496	-1.13769	0.155917	-7.29678	2.94727e-13	6.82409e-12	ppm1nb
ENSDARG00000059763	818.371	-1.13733	0.139818	-8.13441	4.13937e-16	1.34154e-14	gabrd
ENSDARG00000018459	721.573	-1.13692	0.14908	-7.62628	2.41618e-14	6.42828e-13	msrb2
ENSDARG00000056986	248.341	-1.13673	0.215394	-5.27745	1.30991e-07	1.2788e-06	dact2
ENSDARG00000099695	242.878	-1.13668	0.217355	-5.22962	1.69863e-07	1.61928e-06	si:dkey-61n16.5
ENSDARG00000099621	190.054	-1.13648	0.2177	-5.22038	1.78558e-07	1.6934e-06	si:ch211-69b22.5
ENSDARG00000074403	93.0646	-1.13585	0.302206	-3.75854	0.000170905	0.000856064	PEX5L (2 of 2)
ENSDARG00000043307	106.986	-1.13574	0.302259	-3.75749	0.000171627	0.000859321	srd5a3
ENSDARG00000104387	453.333	-1.13402	0.160941	-7.04618	1.83892e-12	3.83798e-11	slc4a5
ENSDARG00000090793	207.495	-1.13322	0.211626	-5.3548	8.56522e-08	8.63672e-07	si:ch211-207j7.2
ENSDARG00000093068	696.489	-1.13278	0.146299	-7.74292	9.71605e-15	2.69592e-13	c3b.1
ENSDARG00000055999	198.423	-1.13208	0.236075	-4.79541	1.62341e-06	1.28444e-05	BRD8 (2 of 2)
ENSDARG00000068417	72.6836	-1.13151	0.361522	-3.12986	0.00174891	0.00668957	FOXL2
ENSDARG00000062471	102.568	-1.13132	0.290703	-3.89169	9.95498e-05	0.000528531	fam19a4b
ENSDARG00000102393	990.212	-1.13007	0.140103	-8.06603	7.26183e-16	2.29443e-14	arl3l1
ENSDARG00000061541	221.148	-1.12951	0.217961	-5.18214	2.19352e-07	2.0563e-06	unc5db
ENSDARG00000002403	1203.07	-1.12708	0.151479	-7.44048	1.00318e-13	2.4559e-12	nusap1
ENSDARG00000045230	1159.07	-1.12673	0.135079	-8.34123	7.35237e-17	2.5899e-15	cox6b1
ENSDARG00000042684	1718.09	-1.12583	0.127169	-8.85301	8.51866e-19	3.73852e-17	serpinc1
ENSDARG00000056757	111.526	-1.12547	0.291311	-3.86348	0.000111784	0.000584785	SLC39A8
ENSDARG00000073802	329.771	-1.12489	0.172186	-6.53298	6.44751e-11	1.10072e-09	cntnap5l
ENSDARG00000040942	328.477	-1.12286	0.193935	-5.78988	7.04363e-09	8.62178e-08	pnp6
ENSDARG00000032737	2289.86	-1.12281	0.0981588	-11.4387	2.67719e-30	2.88437e-28	gria3a
ENSDARG00000043226	64.6805	-1.12148	0.372534	-3.01042	0.00260883	0.00948587	nfixa
ENSDARG00000061303	361.32	-1.12143	0.16605	-6.75359	1.4423e-11	2.67418e-10	oca2
ENSDARG00000068974	401.259	-1.12124	0.17683	-6.34077	2.28623e-10	3.61175e-09	lim2.1
ENSDARG00000040621	92.8947	-1.12106	0.303464	-3.69421	0.000220575	0.00107056	lrrc32
ENSDARG00000089519	166.141	-1.12104	0.243235	-4.60889	4.0483e-06	2.94218e-05	FBLN7
ENSDARG00000037144	196.809	-1.1205	0.231778	-4.83437	1.3357e-06	1.07821e-05	cpb2
ENSDARG00000076296	197.8	-1.11942	0.228458	-4.89991	9.58811e-07	7.97029e-06	triqk
ENSDARG00000057004	77.7554	-1.11863	0.343645	-3.2552	0.00113314	0.00456733	FGL1
ENSDARG00000025465	281.164	-1.11768	0.189727	-5.891	3.83862e-09	4.9229e-08	spon2a
ENSDARG00000061804	365.793	-1.11741	0.177014	-6.31252	2.74537e-10	4.26388e-09	si:ch211-194e15.5
ENSDARG00000074927	298.454	-1.11738	0.191559	-5.83309	5.4409e-09	6.80625e-08	bub1bb
ENSDARG00000031817	106.883	-1.11676	0.287422	-3.88543	0.000102148	0.000540168	trim2a
ENSDARG00000075459	246.931	-1.11646	0.213577	-5.22741	1.71899e-07	1.63478e-06	ptpn20
ENSDARG00000042988	1089.02	-1.11617	0.169994	-6.56591	5.17163e-11	8.91818e-10	slc24a2
ENSDARG00000011091	104.076	-1.11583	0.309918	-3.60042	0.000317707	0.00148069	drd2b
ENSDARG00000013056	384.261	-1.11507	0.164014	-6.79862	1.05624e-11	1.99709e-10	itpk1a
ENSDARG00000101956	356.183	-1.11499	0.236303	-4.71847	2.37629e-06	1.81296e-05	CU571315.2
ENSDARG00000060927	169.924	-1.11482	0.242115	-4.60451	4.13443e-06	2.9984e-05	si:ch211-136a13.1
ENSDARG00000092632	63.9604	-1.11472	0.371623	-2.99961	0.00270327	0.00978165	si:dkeyp-116h7.2
ENSDARG00000075043	700.932	-1.11469	0.159332	-6.99603	2.63319e-12	5.37837e-11	GPRIN3
ENSDARG00000034273	548.843	-1.11454	0.159787	-6.97513	3.05587e-12	6.18361e-11	sid4
ENSDARG00000104756	233.621	-1.11439	0.201256	-5.53715	3.07429e-08	3.37201e-07	CDHR1 (2 of 2)
ENSDARG00000068288	83.8839	-1.11431	0.372321	-2.99288	0.0027636	0.00997883	lamc2
ENSDARG00000001549	205.013	-1.11418	0.213036	-5.23	1.69507e-07	1.61653e-06	sp3a
ENSDARG00000036844	111.552	-1.11304	0.285559	-3.89777	9.70843e-05	0.000516588	tsen54
ENSDARG00000022509	628.363	-1.11284	0.135081	-8.23831	1.74663e-16	5.98508e-15	cox4i2
ENSDARG00000010029	121.387	-1.1127	0.268891	-4.13812	3.50165e-05	0.000206898	spon1a
ENSDARG00000088717	989.634	-1.11203	0.142104	-7.82552	5.05549e-15	1.46566e-13	C6H2orf40 (2 of 2)
ENSDARG00000042646	736.944	-1.11163	0.156665	-7.09562	1.28771e-12	2.75486e-11	ENSDARG00000042646
ENSDARG00000078244	352.15	-1.11141	0.184054	-6.03849	1.55559e-09	2.14077e-08	ENSDARG00000078244
ENSDARG00000079469	71.3533	-1.11095	0.343656	-3.23272	0.00122616	0.00490176	TRPC7
ENSDARG00000068194	766.228	-1.11084	0.132172	-8.40453	4.29584e-17	1.54741e-15	klf9
ENSDARG00000042641	624.612	-1.10986	0.148124	-7.49274	6.74521e-14	1.69288e-12	cyp51
ENSDARG00000057435	86.6128	-1.10974	0.316221	-3.50937	0.000449164	0.00202166	amacr
ENSDARG00000012667	1983.87	-1.10929	0.1053	-10.5346	5.9865e-26	4.64887e-24	tfap2b
ENSDARG00000042057	258.116	-1.10915	0.222783	-4.97862	6.40408e-07	5.50783e-06	trmt1l
ENSDARG00000029795	387.942	-1.10912	0.177892	-6.23477	4.52433e-10	6.79303e-09	fam213b
ENSDARG00000101585	80.5681	-1.10909	0.325614	-3.40614	0.000658874	0.00283843	tecra
ENSDARG00000087180	113.371	-1.10798	0.28109	-3.94172	8.08997e-05	0.000439863	ubxn2a
ENSDARG00000053344	105.819	-1.10751	0.291546	-3.79875	0.00014543	0.000740873	adgrd1
ENSDARG00000005085	620.843	-1.10568	0.14685	-7.52929	5.10155e-14	1.29946e-12	ggctb
ENSDARG00000023181	599.335	-1.10565	0.138235	-7.99837	1.26075e-15	3.89594e-14	pcp4l1
ENSDARG00000035506	100.795	-1.10562	0.303971	-3.63725	0.000275569	0.00130542	entpd2a.1
ENSDARG00000058695	280.718	-1.1048	0.219873	-5.02471	5.04196e-07	4.4287e-06	ddr2b
ENSDARG00000013312	254.667	-1.10476	0.194499	-5.68002	1.34678e-08	1.56674e-07	cadps2
ENSDARG00000104047	229.987	-1.10129	0.2295	-4.79867	1.59725e-06	1.26584e-05	si:ch211-262i1.3
ENSDARG00000010602	114.059	-1.10129	0.276775	-3.97901	6.92038e-05	0.000382091	zgc:112294
ENSDARG00000057000	372.889	-1.10071	0.194676	-5.65404	1.56722e-08	1.79869e-07	camkvl
ENSDARG00000056196	365.133	-1.10044	0.174124	-6.31985	2.61814e-10	4.08752e-09	slc2a2
ENSDARG00000101534	101.837	-1.09994	0.304074	-3.61733	0.000297658	0.00139733	rab3db
ENSDARG00000031161	101.343	-1.0998	0.297747	-3.69375	0.000220971	0.00107226	nr1d4a
ENSDARG00000025595	312.752	-1.09923	0.176281	-6.23568	4.49829e-10	6.76243e-09	agmo
ENSDARG00000056250	144.627	-1.09921	0.247469	-4.4418	8.92109e-06	6.03987e-05	add3b
ENSDARG00000103162	108.437	-1.09858	0.317877	-3.45599	0.000548277	0.00240756	CABZ01046954.1
ENSDARG00000026248	78.8804	-1.09837	0.337202	-3.25729	0.0011248	0.00453752	slc1a7b
ENSDARG00000018342	81.226	-1.0982	0.328966	-3.33834	0.000842812	0.0035205	ggt1b
ENSDARG00000041060	536.166	-1.09758	0.155228	-7.07078	1.54067e-12	3.24667e-11	zgc:92326
ENSDARG00000013351	47479	-1.09727	0.0915566	-11.9846	4.2776e-33	5.68398e-31	cirbpb
ENSDARG00000057729	207.624	-1.0972	0.221652	-4.95009	7.41785e-07	6.29373e-06	ephb6
ENSDARG00000057833	79.6948	-1.09716	0.331428	-3.31041	0.000931599	0.00384238	gulp1b
ENSDARG00000101366	153.373	-1.09652	0.238737	-4.59301	4.36903e-06	3.15255e-05	gpr1
ENSDARG00000031616	164.714	-1.09447	0.24174	-4.52746	5.96971e-06	4.1872e-05	g6pca.1
ENSDARG00000101645	165.688	-1.09441	0.261938	-4.17814	2.93903e-05	0.000176622	MYRFL
ENSDARG00000078759	278.854	-1.0939	0.205911	-5.31252	1.08118e-07	1.07035e-06	dna2
ENSDARG00000016594	182.825	-1.09359	0.255362	-4.28253	1.84782e-05	0.000116	haus4
ENSDARG00000090724	131.286	-1.09298	0.256123	-4.26741	1.97754e-05	0.000123381	scn12aa
ENSDARG00000056294	235.27	-1.09287	0.208656	-5.23764	1.62641e-07	1.55976e-06	SBK1
ENSDARG00000103789	140.76	-1.09265	0.255164	-4.28215	1.85093e-05	0.000116165	tmem130
ENSDARG00000061515	71.3547	-1.09249	0.340894	-3.20478	0.00135166	0.00534716	tmtops2a
ENSDARG00000044437	421.063	-1.09173	0.182233	-5.99084	2.08755e-09	2.7972e-08	cdca5
ENSDARG00000058032	183.278	-1.0917	0.220789	-4.94453	7.63275e-07	6.46459e-06	si:dkey-6n6.2
ENSDARG00000062217	341.014	-1.09078	0.227267	-4.79953	1.59036e-06	1.2608e-05	kcnj3b
ENSDARG00000100583	101.919	-1.09046	0.294659	-3.70076	0.000214951	0.00104687	hid1b
ENSDARG00000099752	173.83	-1.09028	0.250444	-4.35337	1.34059e-05	8.71071e-05	si:dkey-19b23.7
ENSDARG00000069953	96.0501	-1.08944	0.311899	-3.49294	0.000477727	0.00213416	kcnq5b
ENSDARG00000010385	438.862	-1.08944	0.199183	-5.46953	4.51219e-08	4.81583e-07	sept4a
ENSDARG00000008068	258.867	-1.08927	0.192847	-5.64836	1.61984e-08	1.85309e-07	tma16
ENSDARG00000013858	69.1502	-1.0889	0.354005	-3.07593	0.00209845	0.00784107	cdc14aa
ENSDARG00000036903	84.0691	-1.08767	0.337216	-3.22544	0.00125779	0.00501313	irak1bp1
ENSDARG00000078770	135.217	-1.08764	0.264519	-4.11175	3.92668e-05	0.000229966	ENSDARG00000078770
ENSDARG00000014556	419.936	-1.08742	0.157833	-6.88968	5.59168e-12	1.10166e-10	serpinb1l3
ENSDARG00000029112	191.277	-1.08703	0.216441	-5.0223	5.10552e-07	4.47467e-06	gem
ENSDARG00000019156	239.455	-1.08661	0.197012	-5.51545	3.47886e-08	3.78216e-07	haus5
ENSDARG00000040553	320.885	-1.08648	0.189645	-5.72901	1.01018e-08	1.20266e-07	tmem97
ENSDARG00000054186	148.823	-1.08512	0.253652	-4.27799	1.88587e-05	0.000118203	ncs1b
ENSDARG00000071518	435.611	-1.08421	0.1622	-6.68437	2.31917e-11	4.18957e-10	krt222
ENSDARG00000053454	104.662	-1.08149	0.290192	-3.72679	0.000193932	0.000957962	ENSDARG00000053454
ENSDARG00000014685	628.452	-1.08086	0.145787	-7.41393	1.22608e-13	2.96514e-12	esco2
ENSDARG00000045788	131.356	-1.08054	0.278093	-3.88553	0.000102106	0.000540065	avpr1b
ENSDARG00000074909	85.8674	-1.08053	0.325892	-3.31561	0.000914449	0.00378339	dcaf17
ENSDARG00000078141	363.648	-1.08003	0.179075	-6.03116	1.62784e-09	2.22611e-08	ELFN1 (2 of 2)
ENSDARG00000034229	405.274	-1.07918	0.168659	-6.39861	1.56796e-10	2.54082e-09	kcnip3a
ENSDARG00000077356	128.081	-1.07873	0.265306	-4.06598	4.783e-05	0.000273618	sypl1
ENSDARG00000017615	153.175	-1.07873	0.24407	-4.41975	9.88149e-06	6.61661e-05	tlx3b
ENSDARG00000101990	154.491	-1.07835	0.260097	-4.14594	3.38417e-05	0.000200502	CU571315.3
ENSDARG00000077029	662.945	-1.07823	0.137152	-7.86154	3.79446e-15	1.11768e-13	bub1
ENSDARG00000004789	222.628	-1.0775	0.214272	-5.02867	4.93887e-07	4.34453e-06	lrp1ba
ENSDARG00000032714	277.695	-1.07746	0.186659	-5.77234	7.8177e-09	9.46275e-08	gria1b
ENSDARG00000005112	1349.53	-1.07728	0.122787	-8.77356	1.73098e-18	7.25071e-17	cdh17
ENSDARG00000014101	491.183	-1.07646	0.161646	-6.65939	2.74966e-11	4.90427e-10	pyroxd2
ENSDARG00000003216	2536.01	-1.07634	0.0921334	-11.6825	1.5669e-31	1.85531e-29	anxa2a
ENSDARG00000078258	181.396	-1.07616	0.23419	-4.59522	4.32286e-06	3.12325e-05	GGT5 (2 of 2)
ENSDARG00000045936	2216.11	-1.07571	0.130484	-8.24401	1.66533e-16	5.74767e-15	pax6b
ENSDARG00000011845	179.551	-1.07553	0.2271	-4.73594	2.18039e-06	1.68174e-05	chn2
ENSDARG00000100889	71.8044	-1.07375	0.339576	-3.16203	0.00156675	0.00608733	galnt18a
ENSDARG00000103124	143.633	-1.07345	0.252906	-4.24447	2.19111e-05	0.000135419	slc35f4
ENSDARG00000031600	317.933	-1.07263	0.1798	-5.96566	2.43648e-09	3.20725e-08	rd3
ENSDARG00000100958	263.645	-1.07184	0.189762	-5.64834	1.62004e-08	1.85309e-07	HECW1 (2 of 2)
ENSDARG00000012640	152.456	-1.07122	0.278272	-3.84953	0.000118345	0.000614993	cideb
ENSDARG00000058710	129.545	-1.07094	0.283951	-3.77155	0.000162239	0.000817451	terf1
ENSDARG00000008457	245.06	-1.07007	0.213114	-5.02114	5.13647e-07	4.49997e-06	faah2a
ENSDARG00000079698	85.7635	-1.06977	0.33161	-3.22598	0.00125543	0.00500701	asb13a.1
ENSDARG00000061551	231.998	-1.06827	0.201702	-5.29629	1.18177e-07	1.16128e-06	rap1gap2a
ENSDARG00000071374	788.912	-1.06807	0.140169	-7.61984	2.53989e-14	6.7157e-13	lrrtm2
ENSDARG00000052520	104.95	-1.06777	0.285344	-3.74205	0.000182527	0.000908001	sgms2
ENSDARG00000069423	89.1938	-1.06727	0.313202	-3.40759	0.00065539	0.00282392	tmie
ENSDARG00000069376	173.568	-1.0669	0.236674	-4.50787	6.54808e-06	4.54885e-05	tnfsf12
ENSDARG00000031761	532.389	-1.06656	0.159212	-6.69899	2.0986e-11	3.80837e-10	dab2
ENSDARG00000089369	347.101	-1.06619	0.184528	-5.77795	7.56183e-09	9.19023e-08	fdxr
ENSDARG00000007941	513.494	-1.06577	0.151781	-7.02174	2.1912e-12	4.51413e-11	hmx4
ENSDARG00000012073	776.091	-1.06464	0.132709	-8.02238	1.03719e-15	3.23859e-14	kif15
ENSDARG00000058319	181.756	-1.06426	0.22666	-4.69537	2.66122e-06	2.01236e-05	cep76
ENSDARG00000102161	183.28	-1.06409	0.224616	-4.73739	2.16483e-06	1.67081e-05	SDK2 (2 of 2)
ENSDARG00000099323	467.765	-1.06402	0.151707	-7.01369	2.3211e-12	4.76943e-11	dlg2
ENSDARG00000077188	179.303	-1.06387	0.230623	-4.61303	3.9685e-06	2.889e-05	atrnl1a
ENSDARG00000007601	530.746	-1.06383	0.151029	-7.04389	1.8694e-12	3.89479e-11	zmynd8
ENSDARG00000027079	427.754	-1.0629	0.159432	-6.6668	2.61434e-11	4.68037e-10	znf804a
ENSDARG00000029874	153.816	-1.06243	0.26487	-4.01116	6.04219e-05	0.000337657	khk
ENSDARG00000093460	76.7632	-1.06175	0.328816	-3.22902	0.00124215	0.00495772	gpr52
ENSDARG00000102798	2051.37	-1.06148	0.096183	-11.036	2.56157e-28	2.33846e-26	mcm2
ENSDARG00000089221	156.16	-1.06142	0.25083	-4.23161	2.32023e-05	0.000142442	si:ch211-195o20.7
ENSDARG00000009942	545.762	-1.06061	0.163707	-6.4787	9.25155e-11	1.54094e-09	cdc6
ENSDARG00000060345	638.341	-1.05823	0.172434	-6.13704	8.40728e-10	1.2099e-08	apoda.1
ENSDARG00000044441	605.358	-1.05783	0.151698	-6.97326	3.09688e-12	6.25072e-11	MYO7B (1 of 2)
ENSDARG00000062346	493.661	-1.05696	0.149228	-7.08288	1.41192e-12	2.99648e-11	cacna1ea
ENSDARG00000036045	142.13	-1.05591	0.290895	-3.62987	0.000283561	0.00133903	penkb
ENSDARG00000103903	356.719	-1.05543	0.170801	-6.17926	6.44029e-10	9.44444e-09	CABZ01067945.1
ENSDARG00000099927	333.922	-1.0554	0.179879	-5.86728	4.42999e-09	5.63898e-08	dpf1
ENSDARG00000060259	84.7025	-1.05468	0.322936	-3.26592	0.0010911	0.00441873	zgc:162160
ENSDARG00000021154	466.769	-1.05375	0.158467	-6.64968	2.93728e-11	5.21945e-10	PRODH2
ENSDARG00000056642	405.511	-1.05372	0.178521	-5.90253	3.57968e-09	4.60563e-08	hdac9b
ENSDARG00000043719	272.545	-1.05223	0.192183	-5.47514	4.37167e-08	4.68046e-07	c3a.6
ENSDARG00000055565	381.563	-1.05179	0.192286	-5.46992	4.50237e-08	4.80964e-07	cacnb2b
ENSDARG00000060012	68.8393	-1.0515	0.347786	-3.02342	0.00249939	0.00913095	f2r
ENSDARG00000079777	98.1254	-1.0511	0.313926	-3.34823	0.000813285	0.00341686	map6d1
ENSDARG00000053617	301.316	-1.05097	0.199255	-5.27448	1.3313e-07	1.29809e-06	camk2a
ENSDARG00000093411	173.089	-1.05094	0.239268	-4.39233	1.12144e-05	7.41572e-05	gad1a
ENSDARG00000037402	315.179	-1.04929	0.186894	-5.61437	1.97284e-08	2.22788e-07	lim2.3
ENSDARG00000061240	78.3643	-1.04899	0.339079	-3.09365	0.00197708	0.00744808	cbln4
ENSDARG00000094466	366.209	-1.0483	0.19562	-5.35887	8.37462e-08	8.46237e-07	si:ch73-199e17.1
ENSDARG00000012340	362.711	-1.04816	0.18054	-5.80569	6.41009e-09	7.92743e-08	ptpn11b
ENSDARG00000103308	508.63	-1.04766	0.160722	-6.51846	7.10312e-11	1.20491e-09	mst1
ENSDARG00000074746	169.987	-1.04729	0.230341	-4.54669	5.44966e-06	3.86207e-05	kcnd1
ENSDARG00000043673	493.942	-1.0471	0.152309	-6.87481	6.20709e-12	1.21193e-10	BEGAIN
ENSDARG00000059815	122.54	-1.04654	0.283974	-3.68535	0.000228392	0.00110259	oaz2b
ENSDARG00000087176	114.9	-1.04613	0.274398	-3.81243	0.000137606	0.000705066	sgk494a
ENSDARG00000098949	151.92	-1.04553	0.262435	-3.98394	6.77829e-05	0.000375372	mslna
ENSDARG00000020944	1195.35	-1.04518	0.113196	-9.23336	2.62285e-20	1.31241e-18	ezra
ENSDARG00000022895	170.955	-1.04489	0.231735	-4.509	6.51339e-06	4.5287e-05	mcf2a
ENSDARG00000042990	151.014	-1.04472	0.241619	-4.32384	1.53339e-05	9.81947e-05	cyp2p10
ENSDARG00000093899	439.51	-1.04337	0.172604	-6.04488	1.49519e-09	2.0624e-08	si:ch211-142k18.1
ENSDARG00000086990	239.06	-1.04307	0.199239	-5.23527	1.64746e-07	1.57742e-06	lrrc16b
ENSDARG00000094696	216.504	-1.04275	0.222653	-4.68332	2.82263e-06	2.11834e-05	si:dkey-201c13.2
ENSDARG00000093303	144.814	-1.04244	0.251947	-4.13755	3.51041e-05	0.000207365	IFITM10
ENSDARG00000097299	248.987	-1.04224	0.20715	-5.03132	4.87119e-07	4.28815e-06	FLRT2 (2 of 2)
ENSDARG00000091792	391.889	-1.04196	0.172841	-6.02847	1.65516e-09	2.26218e-08	akap12a
ENSDARG00000077633	76.3174	-1.04133	0.334952	-3.1089	0.00187786	0.00711802	magixb
ENSDARG00000088708	943.871	-1.04039	0.120102	-8.66255	4.61341e-18	1.8483e-16	ngfra
ENSDARG00000059340	138.076	-1.03999	0.257965	-4.03152	5.54184e-05	0.000312543	dlgap2a
ENSDARG00000040898	135.184	-1.03993	0.256522	-4.05398	5.03536e-05	0.000286003	gpa33
ENSDARG00000030166	187.299	-1.03987	0.234671	-4.4312	9.37093e-06	6.31363e-05	hyi
ENSDARG00000088798	158.824	-1.0395	0.238462	-4.35917	1.30554e-05	8.5061e-05	plcxd1
ENSDARG00000038822	159.059	-1.03853	0.254715	-4.07721	4.55796e-05	0.000261809	mrc1b
ENSDARG00000097962	104.039	-1.03817	0.31783	-3.26642	0.00108916	0.00441159	si:ch211-214g1.4
ENSDARG00000008278	826.97	-1.03706	0.142094	-7.2984	2.91208e-13	6.74914e-12	rcor2
ENSDARG00000076532	19563	-1.03654	0.105289	-9.84463	7.23057e-23	4.48033e-21	si:ch211-222l21.1
ENSDARG00000003803	162.839	-1.03513	0.233214	-4.43855	9.05654e-06	6.12424e-05	LHX3
ENSDARG00000093156	129.504	-1.03485	0.284711	-3.63473	0.000278275	0.00131615	si:ch73-21g5.7
ENSDARG00000070704	487.606	-1.03457	0.174023	-5.945	2.76457e-09	3.61328e-08	thap7
ENSDARG00000011797	352.372	-1.034	0.178224	-5.80173	6.5635e-09	8.09206e-08	fam46bb
ENSDARG00000074004	173.173	-1.03332	0.250653	-4.12252	3.74744e-05	0.000220278	stac
ENSDARG00000030588	109.337	-1.03313	0.335835	-3.0763	0.00209584	0.00783379	slc10a1
ENSDARG00000002816	110.17	-1.03303	0.301844	-3.42241	0.000620691	0.00268749	rasgrf2b
ENSDARG00000041358	97.556	-1.03202	0.310725	-3.32131	0.000895949	0.00372101	lgi3
ENSDARG00000044815	399.721	-1.03121	0.170971	-6.03148	1.62465e-09	2.22557e-08	SERINC4
ENSDARG00000017274	9158.81	-1.03077	0.31917	-3.22954	0.00123988	0.00495083	opn1sw2
ENSDARG00000055132	477.35	-1.0306	0.157883	-6.52765	6.6811e-11	1.13817e-09	lrfn4a
ENSDARG00000007753	445.143	-1.03033	0.169196	-6.08959	1.13198e-09	1.59357e-08	cpne2
ENSDARG00000055232	80.1457	-1.03016	0.331976	-3.10312	0.00191491	0.00724352	fancc
ENSDARG00000075008	130.675	-1.02902	0.277283	-3.71108	0.000206376	0.00101233	pask
ENSDARG00000052387	227.65	-1.02816	0.20809	-4.94091	7.77568e-07	6.57866e-06	pou2f3
ENSDARG00000062479	673.89	-1.02791	0.145092	-7.08454	1.39503e-12	2.9659e-11	vcam1
ENSDARG00000075779	142.271	-1.02687	0.257394	-3.98949	6.62168e-05	0.000367209	BX323087.1
ENSDARG00000030573	117.383	-1.02655	0.284495	-3.60834	0.000308167	0.00144129	nudt1
ENSDARG00000029071	378.376	-1.02571	0.166585	-6.15727	7.40116e-10	1.07677e-08	creld2
ENSDARG00000040469	225.601	-1.02552	0.213132	-4.81166	1.49681e-06	1.19735e-05	enpp6
ENSDARG00000060263	277.52	-1.0249	0.233816	-4.38335	1.16866e-05	7.68333e-05	pecam1
ENSDARG00000090035	405.45	-1.02456	0.199986	-5.12317	3.00441e-07	2.74378e-06	rtn4r
ENSDARG00000077349	159.439	-1.02452	0.242066	-4.2324	2.3121e-05	0.000142015	SORCS3 (1 of 2)
ENSDARG00000061638	87.9301	-1.0239	0.313059	-3.27063	0.00107307	0.00435604	dcakd
ENSDARG00000076972	182.591	-1.02355	0.241438	-4.2394	2.24117e-05	0.000138041	si:dkey-208k22.3
ENSDARG00000063019	193.437	-1.02276	0.219627	-4.65679	3.21177e-06	2.38494e-05	panx2
ENSDARG00000059411	149.072	-1.02241	0.251002	-4.07333	4.63451e-05	0.000265782	impa2
ENSDARG00000037588	615.836	-1.02239	0.160828	-6.35706	2.05651e-10	3.27263e-09	bhlhe23
ENSDARG00000074425	355.533	-1.02126	0.178171	-5.73191	9.93042e-09	1.18462e-07	si:busm1-57f23.1
ENSDARG00000070735	93.907	-1.0206	0.315876	-3.23102	0.00123348	0.00492775	rnd2
ENSDARG00000094310	2010.8	-1.0202	0.123798	-8.24078	1.71086e-16	5.87091e-15	si:ch211-255g12.6
ENSDARG00000057863	267.271	-1.01897	0.215101	-4.73717	2.16723e-06	1.67212e-05	dnmt3bb.3
ENSDARG00000012388	85.1993	-1.01732	0.318645	-3.19265	0.00140973	0.00554753	cox4i1l
ENSDARG00000060023	456.262	-1.01681	0.159632	-6.36969	1.89412e-10	3.03034e-09	ncapg2
ENSDARG00000092517	941.664	-1.0164	0.123559	-8.22601	1.93555e-16	6.5573e-15	gpsm1a
ENSDARG00000089919	115.253	-1.01624	0.276206	-3.67926	0.000233911	0.00112637	si:ch211-161h7.8
ENSDARG00000076913	165.626	-1.01587	0.258252	-3.93364	8.36682e-05	0.00045255	eme1
ENSDARG00000025847	1615.17	-1.01587	0.144348	-7.03766	1.95502e-12	4.06257e-11	sox12
ENSDARG00000055439	219.906	-1.0158	0.212704	-4.77566	1.79118e-06	1.40096e-05	adamtsl7
ENSDARG00000035555	232.642	-1.01542	0.218188	-4.65388	3.2575e-06	2.41591e-05	gbgt1l3
ENSDARG00000045560	1247.05	-1.01444	0.115585	-8.77657	1.68529e-18	7.08427e-17	mybpc1
ENSDARG00000089139	90.2741	-1.01387	0.312964	-3.23958	0.00119704	0.00479658	C25H11orf74
ENSDARG00000008022	266.169	-1.01257	0.196871	-5.1433	2.69959e-07	2.49686e-06	kif18a
ENSDARG00000038655	221.871	-1.01217	0.220708	-4.58603	4.51761e-06	3.24969e-05	ajap1
ENSDARG00000101465	113.553	-1.01206	0.274297	-3.68965	0.000224562	0.00108716	orc2
ENSDARG00000051923	1133.97	-1.01126	0.151386	-6.68005	2.38859e-11	4.30848e-10	ccnb1
ENSDARG00000011723	136.074	-1.01093	0.263152	-3.84162	0.000122223	0.000632893	C2H5orf22
ENSDARG00000056913	840.455	-1.00851	0.133731	-7.54136	4.65087e-14	1.19356e-12	pcolcea
ENSDARG00000071048	318.313	-1.00827	0.205776	-4.89986	9.59047e-07	7.97029e-06	wisp3
ENSDARG00000054537	1182.11	-1.00724	0.131781	-7.64331	2.11708e-14	5.67035e-13	nhsl1a
ENSDARG00000088862	174.834	-1.00723	0.231719	-4.34678	1.38149e-05	8.9352e-05	STXBP6 (2 of 2)
ENSDARG00000037921	2650.98	-1.00699	0.114673	-8.78137	1.61496e-18	6.8245e-17	gng13b
ENSDARG00000075201	396.011	-1.00651	0.166435	-6.04748	1.47132e-09	2.03534e-08	inpp4b
ENSDARG00000070486	134.439	-1.0058	0.266581	-3.77295	0.000161331	0.000813218	rbp7b
ENSDARG00000042141	468.805	-1.00521	0.154637	-6.50049	8.00587e-11	1.34943e-09	myo6b
ENSDARG00000092638	768.763	-1.00521	0.136013	-7.39051	1.46261e-13	3.50529e-12	ptprua
ENSDARG00000078650	108.906	-1.00483	0.281907	-3.5644	0.000364693	0.00167616	KCNA4
ENSDARG00000077367	549.158	-1.00468	0.180893	-5.55398	2.79242e-08	3.08068e-07	ntng2a
ENSDARG00000051915	222.571	-1.00395	0.220638	-4.55023	5.35872e-06	3.80326e-05	pde5ab
ENSDARG00000039497	250.519	-1.00355	0.193935	-5.1747	2.28275e-07	2.1336e-06	ccdc85a
ENSDARG00000087349	125.48	-1.00307	0.279203	-3.59262	0.000327367	0.00152097	reep6
ENSDARG00000103313	249.488	-1.00306	0.215417	-4.65638	3.21817e-06	2.38896e-05	rhot1b
ENSDARG00000019791	323.332	-1.00286	0.184898	-5.42387	5.83211e-08	6.07811e-07	prmt3
ENSDARG00000070656	1129.43	-1.00143	0.152403	-6.57089	5.00157e-11	8.64986e-10	si:ch211-69g19.2
ENSDARG00000019532	258.085	-1.00128	0.203447	-4.92156	8.5855e-07	7.21532e-06	fads2
ENSDARG00000102624	907.413	-1.00111	0.127072	-7.87827	3.3194e-15	9.80167e-14	kif22
ENSDARG00000040881	531.016	-1.00103	0.14967	-6.68826	2.25837e-11	4.08429e-10	hnrnph1
ENSDARG00000063006	96.8135	-1.00076	0.300827	-3.32669	0.000878827	0.0036588	cacng7a
ENSDARG00000098408	215.527	-1.00071	0.208554	-4.7983	1.60022e-06	1.26777e-05	stbd1
ENSDARG00000079858	626.882	-0.999904	0.136121	-7.34567	2.04724e-13	4.83853e-12	tmem163a
ENSDARG00000022437	585.011	-0.998488	0.143686	-6.94912	3.67578e-12	7.37561e-11	cd81b
ENSDARG00000057365	372.124	-0.997981	0.168441	-5.92482	3.12636e-09	4.05951e-08	zgc:112263
ENSDARG00000077516	164.057	-0.997823	0.233505	-4.27324	1.92656e-05	0.000120564	RECQL4
ENSDARG00000007302	318.537	-0.997714	0.19044	-5.239	1.61452e-07	1.55022e-06	sh3gl3b
ENSDARG00000091150	6182.47	-0.997702	0.0958965	-10.4039	2.37873e-25	1.77795e-23	mki67
ENSDARG00000071684	1172.81	-0.99604	0.145522	-6.84462	7.66815e-12	1.47433e-10	rx1
ENSDARG00000075802	137	-0.995949	0.25939	-3.83958	0.000123247	0.000637783	GRIN3A
ENSDARG00000008861	476.017	-0.995876	0.156195	-6.37586	1.81936e-10	2.92055e-09	tfap2e
ENSDARG00000061436	5645.64	-0.995294	0.0854787	-11.6438	2.46839e-31	2.89406e-29	col6a2
ENSDARG00000060081	316.187	-0.993349	0.181428	-5.47516	4.3712e-08	4.68046e-07	crb2b
ENSDARG00000011171	1499.33	-0.993094	0.103217	-9.62145	6.49119e-22	3.8053e-20	TENM2 (1 of 2)
ENSDARG00000037917	298.366	-0.993086	0.197025	-5.04041	4.64526e-07	4.10134e-06	itga3a
ENSDARG00000032264	513.953	-0.992785	0.156949	-6.32552	2.52387e-10	3.96102e-09	mybl2b
ENSDARG00000076357	408.322	-0.992628	0.166158	-5.97399	2.31516e-09	3.06441e-08	MYH7
ENSDARG00000060041	1294.04	-0.990552	0.120986	-8.1873	2.6715e-16	8.9117e-15	lig1
ENSDARG00000024681	149.427	-0.98932	0.255134	-3.87765	0.000105471	0.000555161	pane1
ENSDARG00000075140	363.256	-0.988919	0.177328	-5.57678	2.45011e-08	2.7206e-07	CR318653.1
ENSDARG00000002197	2827.01	-0.988589	0.0963097	-10.2647	1.01648e-24	7.21432e-23	pygl
ENSDARG00000076111	82.2347	-0.988133	0.317575	-3.1115	0.00186142	0.00706466	GXYLT1 (2 of 2)
ENSDARG00000002760	138.282	-0.987221	0.249958	-3.94954	7.83003e-05	0.00042787	gdf5
ENSDARG00000062103	206.57	-0.986899	0.253662	-3.8906	9.99951e-05	0.000530424	ankrd24
ENSDARG00000099371	1271.49	-0.986868	0.120151	-8.21353	2.14774e-16	7.24538e-15	cygb1
ENSDARG00000003820	2975.64	-0.98625	0.123327	-7.99703	1.27458e-15	3.93361e-14	nr1d2a
ENSDARG00000020924	461.183	-0.985868	0.17286	-5.70328	1.17525e-08	1.3813e-07	MYO1C (1 of 2)
ENSDARG00000052948	89.4012	-0.985658	0.309678	-3.18284	0.00145836	0.00570511	zgc:195023
ENSDARG00000077847	1298.68	-0.985646	0.128879	-7.64782	2.04421e-14	5.48133e-13	olfm2a
ENSDARG00000040008	409.401	-0.985587	0.157235	-6.26824	3.65155e-10	5.55231e-09	neurod6a
ENSDARG00000056768	104.847	-0.984869	0.312302	-3.15358	0.00161281	0.00624769	rprml
ENSDARG00000067727	1241.14	-0.984479	0.119838	-8.21508	2.12029e-16	7.16287e-15	BCL11B (2 of 2)
ENSDARG00000078083	323.867	-0.983612	0.187164	-5.25535	1.47745e-07	1.42606e-06	armc5
ENSDARG00000052654	231.994	-0.981951	0.211841	-4.63533	3.56368e-06	2.61942e-05	thrab
ENSDARG00000056938	3041.57	-0.981487	0.111428	-8.80826	1.27105e-18	5.46782e-17	kera
ENSDARG00000062902	481.914	-0.980934	0.183579	-5.3434	9.12193e-08	9.14794e-07	TULP2
ENSDARG00000104326	158.201	-0.980646	0.248368	-3.94837	7.86857e-05	0.00042978	C21H11orf87 (2 of 2)
ENSDARG00000070428	107.333	-0.980193	0.283019	-3.46335	0.000533499	0.00235038	si:dkey-239n17.4
ENSDARG00000079872	114.053	-0.979887	0.274268	-3.57273	0.00035328	0.00162777	rapgef4
ENSDARG00000051981	480.093	-0.979886	0.150612	-6.50601	7.71728e-11	1.30447e-09	STX3 (2 of 2)
ENSDARG00000069469	738.616	-0.979299	0.131809	-7.4297	1.08842e-13	2.651e-12	khdrbs2
ENSDARG00000045447	656.571	-0.978591	0.133015	-7.35697	1.88131e-13	4.46843e-12	slc35g2b
ENSDARG00000079665	232.475	-0.977779	0.198635	-4.92249	8.54513e-07	7.18644e-06	gpr158b
ENSDARG00000076508	260.376	-0.977732	0.193015	-5.06557	4.07176e-07	3.63933e-06	grm8b
ENSDARG00000007421	1231.65	-0.976994	0.126066	-7.74988	9.19808e-15	2.57009e-13	ftcd
ENSDARG00000078671	487.814	-0.976579	0.168777	-5.78622	7.19886e-09	8.79378e-08	cdk5r2b
ENSDARG00000070929	618.585	-0.976199	0.139434	-7.00115	2.53862e-12	5.18964e-11	sox14
ENSDARG00000006891	143.743	-0.975094	0.261734	-3.72551	0.000194917	0.000962435	kcns3a
ENSDARG00000102340	1758.75	-0.975003	0.104558	-9.32499	1.10993e-20	5.75865e-19	ptn
ENSDARG00000077139	4746.82	-0.974494	0.0901822	-10.8058	3.23007e-27	2.7396e-25	col6a3
ENSDARG00000016704	222.957	-0.974162	0.206973	-4.70672	2.51734e-06	1.91203e-05	PBLD (1 of 2)
ENSDARG00000101161	357.798	-0.973386	0.184718	-5.26957	1.3674e-07	1.32895e-06	orc4
ENSDARG00000060609	278.396	-0.973037	0.184706	-5.26804	1.37891e-07	1.33959e-06	CD109
ENSDARG00000099515	121.612	-0.972973	0.269373	-3.61199	0.000303856	0.00142363	ephx4
ENSDARG00000102245	614.988	-0.972733	0.159341	-6.10472	1.02982e-09	1.45747e-08	tk1
ENSDARG00000062510	1600.08	-0.972437	0.102036	-9.53031	1.56811e-21	8.7836e-20	bcl11ba
ENSDARG00000045914	3479.11	-0.97214	0.0956964	-10.1586	3.03454e-24	2.09164e-22	si:ch211-51e12.7
ENSDARG00000040048	610.411	-0.970774	0.139185	-6.97472	3.06477e-12	6.19637e-11	GALNTL6
ENSDARG00000005626	115.814	-0.970546	0.271597	-3.57347	0.000352277	0.00162409	RHOU (1 of 2)
ENSDARG00000039951	92.9168	-0.970109	0.309868	-3.13071	0.00174381	0.00667123	si:ch211-87j1.4
ENSDARG00000077596	1231.16	-0.970033	0.109941	-8.82319	1.1124e-18	4.82002e-17	PHF24
ENSDARG00000014953	420.656	-0.969873	0.166121	-5.83836	5.27169e-09	6.61533e-08	cnih3
ENSDARG00000028521	105.962	-0.969447	0.287854	-3.36784	0.000757595	0.00320881	c1ql3b
ENSDARG00000034705	822.153	-0.969388	0.178887	-5.41899	5.99369e-08	6.23021e-07	pvalb7
ENSDARG00000088810	399.27	-0.969304	0.160213	-6.05008	1.44773e-09	2.00619e-08	prox1b
ENSDARG00000104765	190.082	-0.96813	0.248326	-3.89863	9.674e-05	0.000514985	chek1
ENSDARG00000015445	1144.5	-0.96755	0.125908	-7.68456	1.53527e-14	4.1823e-13	lim2.4
ENSDARG00000101062	130.888	-0.967212	0.264573	-3.65574	0.00025644	0.00122328	fdft1
ENSDARG00000033140	1058.27	-0.967202	0.121147	-7.9837	1.42008e-15	4.36013e-14	desi1a
ENSDARG00000042984	111.041	-0.967115	0.291257	-3.32048	0.000898622	0.00373082	fpr1
ENSDARG00000032218	203.837	-0.96711	0.243315	-3.97473	7.04587e-05	0.000388481	acss3
ENSDARG00000009020	107.577	-0.967106	0.321374	-3.00929	0.00261862	0.00951421	cnr1
ENSDARG00000036162	11758.8	-0.966677	0.0925351	-10.4466	1.51874e-25	1.15318e-23	hnrnpa0b
ENSDARG00000055046	284.883	-0.966239	0.202038	-4.78246	1.73163e-06	1.35928e-05	ponzr5
ENSDARG00000055843	341.12	-0.965481	0.201899	-4.78201	1.7355e-06	1.36142e-05	cdh10a
ENSDARG00000100694	133.949	-0.965248	0.303002	-3.18561	0.00144448	0.00566193	tnnt2b
ENSDARG00000022971	517.989	-0.965224	0.155956	-6.18908	6.05164e-10	8.91275e-09	epha6
ENSDARG00000068729	114.783	-0.964444	0.27568	-3.49841	0.000468036	0.00209661	eif2ak2
ENSDARG00000060846	142.179	-0.96444	0.246715	-3.90912	9.26324e-05	0.000495656	cabp7b
ENSDARG00000043796	311.562	-0.96358	0.189753	-5.07807	3.81284e-07	3.41941e-06	ms4a17a.7
ENSDARG00000053315	384.289	-0.963026	0.191363	-5.03244	4.84264e-07	4.26459e-06	tmprss3a
ENSDARG00000045944	1703.74	-0.962703	0.11774	-8.17652	2.92154e-16	9.67831e-15	slc6a1a
ENSDARG00000023542	571.011	-0.962231	0.14003	-6.87161	6.3482e-12	1.23645e-10	cdh7
ENSDARG00000043396	108.861	-0.961999	0.281369	-3.41899	0.00062854	0.00271803	fndc4a
ENSDARG00000086756	349.545	-0.961793	0.200475	-4.79756	1.60609e-06	1.272e-05	RGS9BP
ENSDARG00000055175	97.0302	-0.961618	0.296955	-3.23827	0.00120258	0.00481636	c1qtnf6a
ENSDARG00000017007	170.818	-0.961298	0.255629	-3.76052	0.000169563	0.000850054	nr4a2a
ENSDARG00000008637	1034.93	-0.960767	0.146743	-6.54729	5.85902e-11	1.00528e-09	mtp
ENSDARG00000054137	678.64	-0.96076	0.131174	-7.32433	2.40102e-13	5.62465e-12	adgrg6
ENSDARG00000102636	143.292	-0.959855	0.245348	-3.91222	9.14512e-05	0.000490213	zgc:73340
ENSDARG00000027797	304.122	-0.958815	0.185024	-5.1821	2.19403e-07	2.0563e-06	adcy6b
ENSDARG00000101181	610.749	-0.958082	0.136461	-7.0209	2.20442e-12	4.53747e-11	s100w
ENSDARG00000012671	208.181	-0.956849	0.211367	-4.52695	5.98425e-06	4.19371e-05	inhbaa
ENSDARG00000076480	526.32	-0.95668	0.148444	-6.44474	1.15799e-10	1.90881e-09	mcf2lb
ENSDARG00000020289	159.722	-0.955985	0.237891	-4.01859	5.85482e-05	0.000327875	pif1
ENSDARG00000082979	703.103	-0.95524	0.136075	-7.01993	2.2198e-12	4.56519e-11	BAZ2B (2 of 2)
ENSDARG00000053624	83.7661	-0.955236	0.315688	-3.02589	0.00247905	0.0090692	csf1rb
ENSDARG00000077749	157.632	-0.954743	0.244626	-3.90287	9.50603e-05	0.000507059	usp54b
ENSDARG00000053990	5888.85	-0.954589	0.10371	-9.20445	3.43426e-20	1.70064e-18	hmgb2b
ENSDARG00000058893	172.204	-0.954277	0.234395	-4.07124	4.67629e-05	0.000267834	nhej1
ENSDARG00000074715	835.9	-0.953769	0.126837	-7.51967	5.49145e-14	1.39432e-12	stk17a
ENSDARG00000062137	1889.69	-0.953739	0.10768	-8.85717	8.20741e-19	3.60854e-17	stag1b
ENSDARG00000074213	102.608	-0.953716	0.31015	-3.07502	0.0021049	0.00786396	eif3bb
ENSDARG00000054177	604.054	-0.952904	0.150973	-6.31174	2.75914e-10	4.27971e-09	adgra1
ENSDARG00000073920	409.154	-0.952759	0.164209	-5.80212	6.54832e-09	8.0775e-08	cntnap5a
ENSDARG00000029936	327.256	-0.950803	0.180543	-5.26635	1.39166e-07	1.35033e-06	grtp1a
ENSDARG00000011581	112.778	-0.950782	0.283127	-3.35814	0.000784679	0.0033118	si:dkey-23k10.5
ENSDARG00000040177	358.871	-0.950759	0.187326	-5.07542	3.8664e-07	3.46613e-06	rgs16
ENSDARG00000033757	432.415	-0.950542	0.171882	-5.53021	3.19843e-08	3.50115e-07	ncaph2
ENSDARG00000038855	299.208	-0.950271	0.190755	-4.98164	6.30493e-07	5.43624e-06	chmp5a
ENSDARG00000075169	307.678	-0.949624	0.207321	-4.58046	4.63955e-06	3.3274e-05	bbs1
ENSDARG00000104200	1390.75	-0.948966	0.108697	-8.73038	2.53824e-18	1.04312e-16	si:ch211-285j16.4
ENSDARG00000029718	175.211	-0.948642	0.249181	-3.80704	0.000140638	0.000718912	p2rx3b
ENSDARG00000036158	462.347	-0.94785	0.152084	-6.23243	4.59263e-10	6.88626e-09	nudcd1
ENSDARG00000095614	147.902	-0.947394	0.272794	-3.47293	0.000514804	0.0022764	cacna1eb
ENSDARG00000103380	211.873	-0.947352	0.224609	-4.21779	2.46706e-05	0.000150643	LPIN1 (2 of 2)
ENSDARG00000091768	312.932	-0.946494	0.201688	-4.69288	2.69392e-06	2.03387e-05	dclre1a
ENSDARG00000003989	201.108	-0.946376	0.2176	-4.34914	1.3667e-05	8.84911e-05	crhr1
ENSDARG00000090997	111.612	-0.946145	0.284634	-3.32408	0.000887105	0.00368684	VEGFB (1 of 2)
ENSDARG00000074453	909.664	-0.945149	0.124838	-7.57101	3.70328e-14	9.59644e-13	zfx
ENSDARG00000058853	418.991	-0.944775	0.159254	-5.93251	2.98347e-09	3.88241e-08	SASH1 (2 of 2)
ENSDARG00000087599	441.887	-0.943525	0.158827	-5.9406	2.83987e-09	3.7036e-08	ENSDARG00000087599
ENSDARG00000079440	709.516	-0.943497	0.142603	-6.61626	3.68392e-11	6.47407e-10	coro2ba
ENSDARG00000016854	237.994	-0.943039	0.201922	-4.67031	3.0074e-06	2.24644e-05	neurod2
ENSDARG00000076414	120.491	-0.942932	0.275646	-3.4208	0.000624361	0.0027024	espn
ENSDARG00000088634	138.956	-0.942752	0.26601	-3.54405	0.000394031	0.00179479	adcy1b
ENSDARG00000086300	224.612	-0.942003	0.206161	-4.56925	4.89469e-06	3.49779e-05	FAM107A
ENSDARG00000102433	141.967	-0.941692	0.279547	-3.36864	0.000755404	0.00320035	sytl4
ENSDARG00000076351	603.948	-0.941104	0.149524	-6.29398	3.09421e-10	4.75626e-09	brinp3a
ENSDARG00000068369	790.865	-0.940952	0.143724	-6.54694	5.87289e-11	1.00622e-09	angptl2b
ENSDARG00000071498	439.24	-0.940471	0.20004	-4.70141	2.58368e-06	1.95682e-05	fhl1a
ENSDARG00000096554	955.735	-0.940398	0.140194	-6.70782	1.97555e-11	3.60146e-10	SPAG5
ENSDARG00000069828	238.66	-0.940214	0.293808	-3.20009	0.00137383	0.00542239	ABHD12B (1 of 2)
ENSDARG00000005593	199.198	-0.940191	0.223871	-4.1997	2.67273e-05	0.000161839	rxrga
ENSDARG00000011235	1669.73	-0.940075	0.130409	-7.20868	5.64974e-13	1.26527e-11	otx2
ENSDARG00000088390	91.5488	-0.937554	0.312436	-3.00079	0.0026928	0.00974968	nme4
ENSDARG00000088515	125.922	-0.937385	0.269306	-3.48074	0.000500026	0.00221968	st6gal2b
ENSDARG00000037030	1374.07	-0.937303	0.109524	-8.55797	1.14869e-17	4.38187e-16	casz1
ENSDARG00000012306	570.268	-0.936959	0.141418	-6.62545	3.46195e-11	6.09742e-10	syt13
ENSDARG00000074056	251.347	-0.936395	0.195288	-4.79495	1.62712e-06	1.2861e-05	kctd1
ENSDARG00000055133	1650.23	-0.9359	0.120119	-7.79142	6.62616e-15	1.88882e-13	cenpf
ENSDARG00000022085	753.078	-0.935567	0.151162	-6.18915	6.04897e-10	8.91275e-09	ENSDARG00000022085
ENSDARG00000060837	88.7904	-0.93432	0.307639	-3.03707	0.00238894	0.00877974	trpc5b
ENSDARG00000018025	2085.05	-0.934046	0.123034	-7.59175	3.15603e-14	8.24379e-13	tbx2a
ENSDARG00000069548	211.616	-0.933788	0.255707	-3.65178	0.000260425	0.00123982	zgc:162780
ENSDARG00000033345	138.831	-0.93373	0.249404	-3.74385	0.000181225	0.000902279	cntln
ENSDARG00000090930	121.359	-0.933612	0.271527	-3.43838	0.000585211	0.0025491	si:ch211-120g10.1
ENSDARG00000089643	1842.14	-0.933501	0.100669	-9.27295	1.81066e-20	9.25369e-19	mcama
ENSDARG00000069538	216.431	-0.933201	0.219952	-4.24274	2.20806e-05	0.000136361	gtf3c4
ENSDARG00000002764	373.545	-0.933036	0.166661	-5.5984	2.16341e-08	2.4191e-07	miox
ENSDARG00000021086	176.811	-0.932097	0.227213	-4.10231	4.09048e-05	0.000238102	znf367
ENSDARG00000056745	3209.31	-0.931737	0.105746	-8.81112	1.23905e-18	5.33974e-17	necab2
ENSDARG00000045815	146.769	-0.931707	0.251624	-3.70277	0.000213254	0.00103967	mcm10
ENSDARG00000067851	216	-0.929839	0.212486	-4.37601	1.20873e-05	7.92721e-05	lcn15
ENSDARG00000029722	11932.7	-0.929777	0.104278	-8.91631	4.82072e-19	2.15518e-17	hmgb2a
ENSDARG00000025667	204.17	-0.929729	0.211287	-4.40032	1.08091e-05	7.16552e-05	adgrb2
ENSDARG00000060303	331.805	-0.929393	0.181927	-5.10859	3.24566e-07	2.94945e-06	slc4a10b
ENSDARG00000095651	301.197	-0.928876	0.193667	-4.79626	1.61651e-06	1.27983e-05	hmx1
ENSDARG00000060678	415.496	-0.928835	0.161648	-5.74604	9.13563e-09	1.09472e-07	ndst2a
ENSDARG00000091967	131.609	-0.928212	0.255632	-3.63105	0.000282271	0.00133373	ttf1
ENSDARG00000103900	873.841	-0.928051	0.121714	-7.62484	2.44336e-14	6.49337e-13	sept9b
ENSDARG00000077138	146.396	-0.927945	0.276954	-3.35054	0.000806549	0.00339034	zgc:195173
ENSDARG00000011247	473.726	-0.927684	0.163404	-5.67725	1.3688e-08	1.59004e-07	rnpc3
ENSDARG00000040249	101.781	-0.925305	0.297777	-3.10737	0.00188759	0.0071515	tlr18
ENSDARG00000057751	147.835	-0.925287	0.244486	-3.78463	0.00015394	0.000778589	zbtb47a
ENSDARG00000002006	364.76	-0.925082	0.165106	-5.60296	2.10726e-08	2.36294e-07	rxrbb
ENSDARG00000070846	204.204	-0.925059	0.215652	-4.28959	1.79004e-05	0.000112906	dazap1
ENSDARG00000062423	159.647	-0.924582	0.249689	-3.70294	0.000213119	0.00103922	FTCDNL1
ENSDARG00000076360	164.407	-0.924543	0.25588	-3.6132	0.000302446	0.00141786	rpl37
ENSDARG00000015425	162.608	-0.924396	0.23593	-3.9181	8.92503e-05	0.000479598	slc24a4a
ENSDARG00000100246	144.719	-0.924354	0.282924	-3.26715	0.00108637	0.00440554	si:ch73-264i18.3
ENSDARG00000077691	142.336	-0.924325	0.261759	-3.53121	0.000413667	0.00187744	slc13a5a
ENSDARG00000021579	215.504	-0.923715	0.22376	-4.12814	3.65703e-05	0.000215547	orc5
ENSDARG00000053248	1031.33	-0.923523	0.119701	-7.71525	1.20741e-14	3.31941e-13	inab
ENSDARG00000045695	773.739	-0.923007	0.12568	-7.34409	2.07165e-13	4.88656e-12	myca
ENSDARG00000002644	1020.49	-0.92297	0.130171	-7.09044	1.33682e-12	2.85739e-11	rgs5a
ENSDARG00000040649	358.55	-0.922081	0.169168	-5.45069	5.01759e-08	5.29615e-07	prickle1a
ENSDARG00000087402	4289.96	-0.922003	0.100115	-9.20941	3.27912e-20	1.63396e-18	TPM1
ENSDARG00000094171	301.484	-0.921406	0.194372	-4.74041	2.13284e-06	1.64825e-05	lrp1ba
ENSDARG00000052713	1061.52	-0.921245	0.123078	-7.48508	7.15036e-14	1.78894e-12	lrrtm1
ENSDARG00000101010	146.465	-0.920257	0.263126	-3.49739	0.000469826	0.00210279	hpdl
ENSDARG00000103663	131.8	-0.919604	0.263171	-3.49433	0.000475261	0.0021247	NINJ1
ENSDARG00000045930	919.813	-0.91958	0.118743	-7.74428	9.61225e-15	2.67022e-13	rbpms2a
ENSDARG00000070491	165.988	-0.919036	0.234106	-3.92572	8.64694e-05	0.000466015	hpcal4
ENSDARG00000056101	365.428	-0.918918	0.179071	-5.13157	2.87332e-07	2.63614e-06	kcnd3
ENSDARG00000054155	6430.36	-0.918556	0.0986815	-9.30829	1.29907e-20	6.68195e-19	pcna
ENSDARG00000071868	697.722	-0.918362	0.141385	-6.49549	8.27625e-11	1.39206e-09	znf711
ENSDARG00000040255	553.636	-0.917704	0.143565	-6.39225	1.63458e-10	2.63626e-09	ephx2
ENSDARG00000006901	1430.89	-0.917132	0.105428	-8.69914	3.34422e-18	1.36032e-16	AEBP1 (1 of 2)
ENSDARG00000069537	448.041	-0.917099	0.162454	-5.64528	1.64908e-08	1.88271e-07	si:dkey-238c7.16
ENSDARG00000042000	108.397	-0.916387	0.288458	-3.17685	0.00148884	0.00581388	si:ch211-63o20.7
ENSDARG00000031372	466.421	-0.916224	0.149628	-6.12334	9.16313e-10	1.30455e-08	efna2a
ENSDARG00000071017	129.802	-0.916016	0.271795	-3.37025	0.000751013	0.00318431	nt5e
ENSDARG00000033393	146.88	-0.915688	0.246562	-3.71383	0.000204146	0.00100241	NPBWR2 (1 of 2)
ENSDARG00000045167	1182.24	-0.914834	0.148026	-6.18022	6.40105e-10	9.39265e-09	dlgap5
ENSDARG00000074852	268.554	-0.914802	0.187357	-4.88267	1.04658e-06	8.64369e-06	si:dkeyp-67e6.5
ENSDARG00000105060	186.83	-0.914358	0.228802	-3.99628	6.43453e-05	0.000357826	rdh8b
ENSDARG00000074442	120.953	-0.914357	0.265208	-3.44771	0.00056537	0.00247439	alx4b
ENSDARG00000058733	115.878	-0.913588	0.297002	-3.07603	0.00209775	0.00783968	ihha
ENSDARG00000098925	113.878	-0.913482	0.300664	-3.03821	0.00237987	0.00874911	prdm1b
ENSDARG00000020758	349.583	-0.913228	0.175211	-5.21215	1.86664e-07	1.76677e-06	tmem178
ENSDARG00000040214	308.108	-0.913173	0.183358	-4.98027	6.34941e-07	5.46868e-06	scrt1b
ENSDARG00000079253	710.189	-0.912824	0.132069	-6.91175	4.78726e-12	9.5101e-11	plch1
ENSDARG00000078755	174.185	-0.912188	0.235408	-3.87492	0.000106661	0.000560686	lppr4b
ENSDARG00000004141	261.683	-0.912157	0.191869	-4.75407	1.99364e-06	1.54919e-05	zgc:92630
ENSDARG00000042527	203.213	-0.912009	0.216036	-4.22156	2.42621e-05	0.000148491	unga
ENSDARG00000043137	511.854	-0.911747	0.174035	-5.23887	1.6156e-07	1.55063e-06	cdca8
ENSDARG00000090963	636.639	-0.911644	0.138833	-6.56646	5.15247e-11	8.89797e-10	ATP6AP1L (1 of 2)
ENSDARG00000070584	420.229	-0.911014	0.163221	-5.58148	2.38483e-08	2.6518e-07	clic5b
ENSDARG00000042010	456.265	-0.9108	0.174958	-5.20583	1.93135e-07	1.82513e-06	PKLR
ENSDARG00000068263	140.26	-0.910752	0.285796	-3.18672	0.00143894	0.005643	csf1b
ENSDARG00000001558	1169.78	-0.910638	0.115268	-7.90014	2.78579e-15	8.28739e-14	kifc1
ENSDARG00000067964	1380.72	-0.910525	0.121981	-7.46445	8.36463e-14	2.07322e-12	slc6a5
ENSDARG00000073918	111.728	-0.910495	0.279542	-3.25709	0.0011256	0.00453954	rnf41l
ENSDARG00000011932	1973.54	-0.910449	0.10619	-8.57374	1.00178e-17	3.87085e-16	prkcbp1l
ENSDARG00000012137	165.999	-0.908569	0.251692	-3.60984	0.00030638	0.00143349	cyp46a1.1
ENSDARG00000061885	823.982	-0.908287	0.122933	-7.38845	1.4855e-13	3.55301e-12	satb2
ENSDARG00000099299	860.797	-0.907633	0.135651	-6.69095	2.21726e-11	4.01761e-10	si:zfos-411a11.3
ENSDARG00000092792	95.5627	-0.903082	0.297867	-3.03183	0.00243079	0.00891987	zgc:92658
ENSDARG00000004713	770.28	-0.902615	0.133654	-6.75339	1.44435e-11	2.6759e-10	mad2l1
ENSDARG00000012896	1432.2	-0.902259	0.112187	-8.04244	8.8067e-16	2.76792e-14	kal1a
ENSDARG00000039098	303.181	-0.90218	0.187812	-4.80363	1.55816e-06	1.23856e-05	ca8
ENSDARG00000035618	322.78	-0.901896	0.181838	-4.95988	7.05363e-07	6.01028e-06	coq5
ENSDARG00000103899	132.281	-0.901702	0.273768	-3.29368	0.00098886	0.00404715	rabepk
ENSDARG00000011989	3584.2	-0.900733	0.0986094	-9.13434	6.5804e-20	3.21861e-18	crx
ENSDARG00000074989	725.639	-0.900491	0.133409	-6.74986	1.47983e-11	2.7374e-10	sparcl1
ENSDARG00000075067	109.178	-0.900428	0.285566	-3.15313	0.00161529	0.00625222	aipl1
ENSDARG00000056885	649.748	-0.900145	0.155182	-5.80058	6.60865e-09	8.13933e-08	per1a
ENSDARG00000104576	319.341	-0.899783	0.225074	-3.99771	6.3957e-05	0.000355832	PPP1R3G
ENSDARG00000102472	302.849	-0.899547	0.18141	-4.95863	7.09917e-07	6.04478e-06	btbd17b
ENSDARG00000089418	955.05	-0.899435	0.142286	-6.32133	2.59314e-10	4.05378e-09	si:dkey-164f24.2
ENSDARG00000006181	353.757	-0.89885	0.166573	-5.39614	6.80885e-08	6.96851e-07	hif1aa
ENSDARG00000003200	453.972	-0.898511	0.163277	-5.50298	3.73433e-08	4.04153e-07	foxm1
ENSDARG00000067829	478.52	-0.898422	0.150215	-5.98091	2.21892e-09	2.95502e-08	ppargc1a
ENSDARG00000018065	172.984	-0.89816	0.237552	-3.7809	0.000156263	0.000789168	ntm
ENSDARG00000059067	200.076	-0.898068	0.215483	-4.1677	3.07694e-05	0.000183986	jupb
ENSDARG00000024204	1575.1	-0.898011	0.107338	-8.36622	5.94938e-17	2.12067e-15	mcm3
ENSDARG00000055791	1031.58	-0.897809	0.121093	-7.4142	1.22358e-13	2.96259e-12	SLC3A2 (3 of 3)
ENSDARG00000011521	347.21	-0.896778	0.1795	-4.99598	5.85363e-07	5.08008e-06	upb1
ENSDARG00000038424	514.069	-0.895604	0.153246	-5.84424	5.08881e-09	6.41774e-08	C4B
ENSDARG00000056314	3332.39	-0.895422	0.118676	-7.54512	4.5186e-14	1.16336e-12	a2ml
ENSDARG00000104801	283.772	-0.895316	0.187047	-4.78658	1.69648e-06	1.33431e-05	tubb6
ENSDARG00000044485	323.967	-0.894233	0.174108	-5.13608	2.80527e-07	2.58063e-06	sall4
ENSDARG00000014233	476.924	-0.893886	0.156425	-5.71448	1.10041e-08	1.29974e-07	sept8b
ENSDARG00000104403	132.317	-0.892055	0.279624	-3.1902	0.00142176	0.0055866	oscp1a
ENSDARG00000038845	191.377	-0.891351	0.217184	-4.10413	4.05839e-05	0.000236637	ldhd
ENSDARG00000054288	153.281	-0.891343	0.238016	-3.74489	0.000180475	0.000898918	CUTA
ENSDARG00000017107	280.963	-0.890762	0.191678	-4.64717	3.36523e-06	2.48655e-05	nr2e1
ENSDARG00000074258	141.611	-0.890581	0.250235	-3.55898	0.000372299	0.00170685	GRAMD1B (1 of 2)
ENSDARG00000070822	2989.71	-0.890392	0.0987686	-9.01492	1.9701e-19	9.22508e-18	cnp
ENSDARG00000001909	193.609	-0.889349	0.216478	-4.10826	3.98649e-05	0.000233013	VILL
ENSDARG00000053992	248.338	-0.887709	0.203149	-4.36975	1.2439e-05	8.12888e-05	sfi1
ENSDARG00000013842	230.978	-0.886313	0.198897	-4.45614	8.34493e-06	5.67674e-05	tbc1d19
ENSDARG00000076844	230.603	-0.886285	0.225599	-3.92858	8.54481e-05	0.00046103	PLIN4
ENSDARG00000094730	970.752	-0.885907	0.117226	-7.55724	4.1172e-14	1.06345e-12	acbd7
ENSDARG00000074860	416.664	-0.884051	0.163294	-5.41386	6.16792e-08	6.39741e-07	slc5a7a
ENSDARG00000062187	428.981	-0.882756	0.188398	-4.68559	2.79158e-06	2.09966e-05	kif14
ENSDARG00000058256	468.789	-0.882612	0.149369	-5.90896	3.44278e-09	4.44384e-08	draxin
ENSDARG00000060753	329.945	-0.882225	0.187117	-4.71483	2.41913e-06	1.84387e-05	pear1
ENSDARG00000101613	192.997	-0.882208	0.214885	-4.10549	4.03464e-05	0.000235406	si:dkey-238i5.2
ENSDARG00000099336	300.287	-0.882203	0.184263	-4.78772	1.68683e-06	1.32804e-05	mvda
ENSDARG00000037607	467.177	-0.882022	0.161242	-5.47018	4.49583e-08	4.8048e-07	nol4lb
ENSDARG00000062633	201.956	-0.881996	0.213923	-4.12296	3.74037e-05	0.000219917	cadm2b
ENSDARG00000089212	120.896	-0.88189	0.274886	-3.20821	0.00133566	0.00528912	htr3a
ENSDARG00000058039	1245.6	-0.881717	0.124609	-7.07586	1.48528e-12	3.14102e-11	bhlhe22
ENSDARG00000057321	308.926	-0.881504	0.191919	-4.59311	4.36687e-06	3.15255e-05	tut1
ENSDARG00000005462	903.136	-0.881372	0.154472	-5.70571	1.15858e-08	1.36306e-07	kif4
ENSDARG00000062350	446.712	-0.881001	0.168893	-5.21633	1.82506e-07	1.72878e-06	synm
ENSDARG00000061051	269.931	-0.880685	0.19858	-4.43492	9.21085e-06	6.21804e-05	BRINP3 (1 of 3)
ENSDARG00000036291	526.763	-0.879509	0.165687	-5.30825	1.1068e-07	1.0939e-06	nucb2b
ENSDARG00000100876	310.886	-0.879255	0.184671	-4.7612	1.9245e-06	1.49935e-05	sez6a
ENSDARG00000101707	667.557	-0.879164	0.13211	-6.65481	2.83669e-11	5.04821e-10	si:ch211-156b7.4
ENSDARG00000007975	684.305	-0.87868	0.133705	-6.57178	4.97172e-11	8.61069e-10	fth1b
ENSDARG00000068247	951.667	-0.878338	0.116873	-7.51533	5.67673e-14	1.43965e-12	luzp2
ENSDARG00000090646	561.638	-0.877903	0.144418	-6.0789	1.21006e-09	1.69749e-08	tnk2a
ENSDARG00000070833	251.733	-0.874634	0.197582	-4.42669	9.56887e-06	6.42527e-05	lin52
ENSDARG00000104361	930.84	-0.874611	0.142734	-6.12758	8.92273e-10	1.27323e-08	barhl2
ENSDARG00000078748	7498	-0.873886	0.0983135	-8.88877	6.17864e-19	2.73162e-17	si:ch211-137a8.4
ENSDARG00000103484	120.224	-0.873194	0.270312	-3.23032	0.00123652	0.00493822	si:ch211-215k15.5
ENSDARG00000079780	6857.99	-0.873054	0.0870631	-10.0278	1.15007e-23	7.68365e-22	HNRNPUL1 (2 of 2)
ENSDARG00000030604	372.762	-0.873043	0.185605	-4.70377	2.55403e-06	1.93805e-05	phkg1a
ENSDARG00000014215	1384.6	-0.872612	0.129788	-6.72335	1.77597e-11	3.24504e-10	cdh13
ENSDARG00000004251	554.993	-0.872169	0.171512	-5.08517	3.67302e-07	3.30144e-06	dhfr
ENSDARG00000045804	240.82	-0.871827	0.208382	-4.1838	2.86682e-05	0.000172586	abhd2b
ENSDARG00000014053	1971.07	-0.871552	0.0975176	-8.93737	3.98524e-19	1.79847e-17	olfm1b
ENSDARG00000030632	453.725	-0.871531	0.152238	-5.7248	1.03554e-08	1.22979e-07	zgc:110191
ENSDARG00000032319	302.667	-0.871466	0.179283	-4.86083	1.16894e-06	9.552e-06	mest
ENSDARG00000078359	1231.76	-0.871165	0.109551	-7.95217	1.83277e-15	5.52788e-14	si:dkey-103i16.2
ENSDARG00000045180	1756.26	-0.870716	0.103355	-8.42455	3.62141e-17	1.31837e-15	acta2
ENSDARG00000003113	1364.63	-0.870191	0.123606	-7.04003	1.92192e-12	3.99725e-11	ada
ENSDARG00000031678	9232.09	-0.869446	0.0869472	-9.9997	1.52867e-23	1.01281e-21	COL5A2 (2 of 2)
ENSDARG00000088130	586.844	-0.868088	0.144869	-5.99224	2.06972e-09	2.77486e-08	si:dkey-30c15.10
ENSDARG00000087704	242.793	-0.867309	0.204704	-4.2369	2.26624e-05	0.000139414	gfra3
ENSDARG00000101264	189.974	-0.86715	0.218484	-3.96894	7.21916e-05	0.000397394	trim35-12
ENSDARG00000069159	158.191	-0.86686	0.258259	-3.35655	0.000789213	0.003328	rab38b
ENSDARG00000068763	191.983	-0.866303	0.217594	-3.98129	6.85421e-05	0.000378962	plcg2
ENSDARG00000023002	188.485	-0.865919	0.220847	-3.9209	8.82205e-05	0.000474704	dtl
ENSDARG00000077217	150.382	-0.86575	0.271371	-3.19029	0.00142131	0.00558576	zgc:162184
ENSDARG00000035188	1291.91	-0.865654	0.12016	-7.20417	5.84003e-13	1.30422e-11	rab14l
ENSDARG00000014588	381.472	-0.865503	0.172442	-5.0191	5.19138e-07	4.54492e-06	adcy2b
ENSDARG00000102051	445.588	-0.865425	0.153291	-5.64565	1.64554e-08	1.88046e-07	mtbl
ENSDARG00000101037	426.611	-0.865166	0.161819	-5.3465	8.96734e-08	9.00801e-07	asf1ba
ENSDARG00000069326	235.976	-0.865019	0.207092	-4.17699	2.95393e-05	0.00017734	mus81
ENSDARG00000036422	587.21	-0.864853	0.16273	-5.31466	1.06859e-07	1.0592e-06	NTN5
ENSDARG00000099106	402.842	-0.86468	0.16536	-5.22908	1.70355e-07	1.62333e-06	afmid
ENSDARG00000043640	222.217	-0.864313	0.209436	-4.12685	3.67764e-05	0.000216601	cenpn
ENSDARG00000104435	741.318	-0.864055	0.127504	-6.77671	1.22942e-11	2.29729e-10	MAP7 (2 of 2)
ENSDARG00000027903	127.704	-0.863762	0.258514	-3.34125	0.000834016	0.00348924	adamtsl3
ENSDARG00000056036	2701.41	-0.863223	0.115897	-7.44818	9.46357e-14	2.32392e-12	stxbp1b
ENSDARG00000079578	1334.51	-0.863155	0.146412	-5.89537	3.7385e-09	4.79965e-08	rbpms2b
ENSDARG00000103347	562.968	-0.860873	0.139841	-6.15607	7.45718e-10	1.08426e-08	cyp2aa3
ENSDARG00000077654	423.151	-0.860637	0.177455	-4.84989	1.23529e-06	1.00325e-05	grm8a
ENSDARG00000060149	470.764	-0.860427	0.15397	-5.58829	2.29314e-08	2.55937e-07	ablim1a
ENSDARG00000068114	245.475	-0.859976	0.220221	-3.90506	9.42002e-05	0.000503032	f11r.2
ENSDARG00000040110	677.468	-0.85969	0.158863	-5.41152	6.24905e-08	6.46754e-07	kif20bb
ENSDARG00000056203	205.546	-0.859615	0.28139	-3.05489	0.0022514	0.0083306	si:ch211-201h21.5
ENSDARG00000023448	353.603	-0.85947	0.172232	-4.99017	6.03252e-07	5.22586e-06	galnt14
ENSDARG00000104292	452.822	-0.858379	0.159086	-5.39571	6.82528e-08	6.98234e-07	ctgfb
ENSDARG00000078151	296.33	-0.857277	0.180515	-4.74906	2.04368e-06	1.58395e-05	GRIK5 (1 of 2)
ENSDARG00000069048	1421.57	-0.856446	0.105927	-8.08522	6.205e-16	1.97574e-14	serpinf1
ENSDARG00000074372	288.386	-0.856348	0.18705	-4.57819	4.69017e-06	3.36169e-05	elfn1b
ENSDARG00000091277	134.742	-0.856319	0.276545	-3.09649	0.00195826	0.00738532	adra2da
ENSDARG00000012066	4281.86	-0.855617	0.0866065	-9.87937	5.11537e-23	3.24534e-21	dcn
ENSDARG00000029057	192.239	-0.855371	0.235254	-3.63595	0.000276961	0.00131072	tm6sf2
[truncated: 4,629 more rows]

## Sheet: (B) GSEA result upregulated
NAME	SIZE	ES	NES	NOM p-val	FDR q-val	FWER p-val	RANK AT MAX
DNA_PACKAGING_COMPLEX(4)	31	0.854971	3.34024	0	0	0	264
NUCLEOSOME(4)&DNA_BENDING_COMPLEX(4)	27	0.883885	3.29812	0	0	0	264
PROTEIN_DNA_COMPLEX(3)	37	0.798179	3.27059	0	0	0	264
CHROMATIN(3)	48	0.732509	3.21244	0	0	0	318
PROTEIN_DNA_COMPLEX_SUBUNIT_ORGANIZATION(5)	29	0.805218	3.1542	0	0	0	264
NUCLEOSOME_ORGANIZATION(5)	23	0.859485	3.14414	0	0	0	513
CHROMATIN_ASSEMBLY(5)	20	0.867419	3.0682	0	0	0	513
PROTEIN_DNA_COMPLEX_ASSEMBLY(6)	26	0.807003	3.0372	0	0	0	513
CHROMATIN_ASSEMBLY_OR_DISASSEMBLY(5)	22	0.838718	3.02919	0	0	0	513
DNA_PACKAGING(4)	27	0.780794	2.99697	0	0	0	513
DNA_CONFORMATION_CHANGE(5)	29	0.747044	2.97961	0	0	0	513
NUCLEOSOME_ASSEMBLY(6)	20	0.867419	2.95956	0	0	0	513
PROTEIN_HETERODIMERIZATION_ACTIVITY(5)	38	0.704745	2.86922	0	0	0	264
CHROMOSOME(5)	98	0.514526	2.67726	0	0	0	318
MUSCLE_CELL_DEVELOPMENT(5)	51	0.595311	2.67676	0	0	0	1640
STRIATED_MUSCLE_CELL_DEVELOPMENT(6)	50	0.602014	2.67454	0	0	0	1640
CHROMOSOMAL_PART(4)	85	0.554705	2.6624	0	0	0	318
STRIATED_MUSCLE_CELL_DIFFERENTIATION(6)	58	0.577695	2.62949	0	0	0	1141
MUSCLE_CELL_DIFFERENTIATION(5)	61	0.559879	2.56912	0	0	0	1141
CHROMATIN_ORGANIZATION(4)	90	0.489336	2.43809	0	8.94608e-05	0.001	513
MYOFIBRIL_ASSEMBLY(5)	24	0.699674	2.49606	0	9.39338e-05	0.001	1141
CELLULAR_MACROMOLECULAR_COMPLEX_ASSEMBLY(6)	108	0.457291	2.37443	0	0.000421943	0.005	513
CARDIAC_MUSCLE_TISSUE_DEVELOPMENT(5)	23	0.673504	2.369	0	0.00048323	0.006	624
ACTOMYOSIN_STRUCTURE_ORGANIZATION(6)	32	0.589538	2.36027	0	0.000547586	0.007	860
MUSCLE_STRUCTURE_DEVELOPMENT(4)	91	0.448908	2.20781	0	0.00252178	0.031	1191
CARDIAC_MUSCLE_CELL_DIFFERENTIATION(6)	16	0.671442	2.20252	0	0.00273141	0.035	614
PROTEIN_DIMERIZATION_ACTIVITY(4)	111	0.4069	2.10432	0	0.00809806	0.11	602

## Sheet: (C) GSEA result downregulated
NAME	SIZE	ES	NES	NOM p-val	FDR q-val	FWER p-val	RANK AT MAX
EXTRACELLULAR_LIGAND_GATED_ION_CHANNEL_ACTIVITY(8)	43	-0.618957	-2.19507	0	0.000104436	0.001	1367
GATED_CHANNEL_ACTIVITY(6)	110	-0.547022	-2.21524	0	0.000121842	0.001	1421
ION_CHANNEL_ACTIVITY(6)	120	-0.528524	-2.22688	0	0.00014621	0.001	1421
LIGAND_GATED_ION_CHANNEL_ACTIVITY(7)&LIGAND_GATED_CHANNEL_ACTIVITY(7)	69	-0.576315	-2.22787	0	0.000182763	0.001	1407
PASSIVE_TRANSMEMBRANE_TRANSPORTER_ACTIVITY(4)&CHANNEL_ACTIVITY(5)	131	-0.526599	-2.22903	0	0.000243684	0.001	1421
SERINE_HYDROLASE_ACTIVITY(4)&SERINE_TYPE_PEPTIDASE_ACTIVITY(5)	46	-0.615841	-2.18333	0	0.000358452	0.004	1042
SUBSTRATE_SPECIFIC_CHANNEL_ACTIVITY(5)	126	-0.531524	-2.25045	0	0.000365526	0.001	1421
VISUAL_PERCEPTION(8)	49	-0.591986	-2.15365	0	0.000573441	0.008	1029
SENSORY_PERCEPTION_OF_LIGHT_STIMULUS(7)	49	-0.591986	-2.15422	0	0.000637156	0.008	1029
SERINE_TYPE_ENDOPEPTIDASE_ACTIVITY(6)	40	-0.640789	-2.26087	0	0.000731051	0.001	1042
SYNAPSE(2)	88	-0.514273	-2.06371	0	0.00180167	0.028	1393
CATION_CHANNEL_ACTIVITY(7)	76	-0.516002	-2.04295	0	0.00228829	0.042	1611
POTASSIUM_ION_TRANSMEMBRANE_TRANSPORTER_ACTIVITY(9)	41	-0.575356	-2.04356	0	0.00247898	0.042	1677
METAL_ION_TRANSMEMBRANE_TRANSPORTER_ACTIVITY(8)	102	-0.497401	-2.02616	0	0.0026821	0.052	1701
VOLTAGE_GATED_CHANNEL_ACTIVITY(7)	54	-0.540131	-2.0211	0	0.0027391	0.056	1698
VOLTAGE_GATED_POTASSIUM_CHANNEL_ACTIVITY(9)	32	-0.608561	-2.01512	0.00132626	0.00305247	0.066	1421
VOLTAGE_GATED_CATION_CHANNEL_ACTIVITY(8)	44	-0.555893	-1.99681	0	0.0043212	0.096	1677
VOLTAGE_GATED_ION_CHANNEL_ACTIVITY(7)	54	-0.540131	-1.98951	0	0.00443611	0.104	1698
INTEGRAL_COMPONENT_OF_PLASMA_MEMBRANE(4)	179	-0.449765	-1.978	0	0.00509606	0.124	1443
POTASSIUM_CHANNEL_ACTIVITY(8)	34	-0.587252	-1.96753	0	0.00575348	0.147	1421
CELL_JUNCTION(2)	110	-0.475639	-1.95237	0	0.00657964	0.183	1282
INTRINSIC_COMPONENT_OF_PLASMA_MEMBRANE(4)	184	-0.444712	-1.95254	0	0.00689296	0.183	1443
DIOXYGENASE_ACTIVITY(4)	15	-0.693369	-1.9463	0	0.00693656	0.2	594
SULFOTRANSFERASE_ACTIVITY(5)	18	-0.66807	-1.94354	0	0.00702907	0.211	1224
SENSORY_PERCEPTION(6)	76	-0.49594	-1.94003	0	0.00723274	0.226	1029
MONOVALENT_INORGANIC_CATION_TRANSMEMBRANE_TRANSPORTER_ACTIVITY(8)	105	-0.472497	-1.93441	0	0.00734856	0.245	1701
TRANSFERASE_ACTIVITY_TRANSFERRING_SULFUR_CONTAINING_GROUPS(4)	22	-0.626886	-1.93617	0.0028169	0.00747076	0.242	1224
NEUROLOGICAL_SYSTEM_PROCESS(5)	84	-0.481047	-1.91075	0	0.00906335	0.33	1029
HETEROTRIMERIC_G_PROTEIN_COMPLEX(4)	21	-0.634795	-1.91471	0	0.00912781	0.315	445
EXTRINSIC_COMPONENT_OF_CYTOPLASMIC_SIDE_OF_PLASMA_MEMBRANE(4)	26	-0.59954	-1.91618	0	0.00932863	0.312	504
DETECTION_OF_LIGHT_STIMULUS(5)	26	-0.592299	-1.91093	0	0.00934223	0.329	974
