# Supplementary material for: TAF1, associated with intellectual disability in humans, is essential for embryogenesis and regulates neurodevelopmental processes in zebrafish
Source: Sci Rep. 2019 Jul 24;9:10730. doi: 10.1038/s41598-019-46632-8 (PMC6656882; doi:10.1038/s41598-019-46632-8)
Supplement: Supplementary file 3 — Table S1 [file 41598_2019_46632_MOESM3_ESM.xlsx]

## Sheet: patient_feature_2
					p.Arg1190Cys	p.Arg1190Cys		p.Ser1600Gly	p.Ile1337Thr	p.Ile1337Thr	Cys807Arg	p.Arg1246Trp	p.Ile505Asn	chrX: g.70618449A>G (c.3708A>G; r.[3708a>g; 3681_3708del28]; p.Arg1228Ilefs∗16)	p.Asn1517His	p.Arg1431His	p.Pro596Ser	p.Pro596Ser	p.Pro596Ser	p.Asp976His	0.423 Mb duplication including TAF1 (and deletion containing KANSL1 and other genes at 17q21.31 (0.63 Mb))	0.42 Mb duplication including TAF1	p.Asn493Asp	p.Asn493Asp	p.Met21Leu	p.Glu1428Pro
	this report	this report	this report	this report	this report	this report		Hurst et al. 2018	O'Rawe et al 2015	O'Rawe et al 2015	O'Rawe et al 2015	O'Rawe et al 2015	O'Rawe et al 2015	O'Rawe et al 2015	O'Rawe et al 2015	O'Rawe et al 2015	O'Rawe et al 2015	O'Rawe et al 2015	O'Rawe et al 2015	O'Rawe et al 2015	O'Rawe et al 2015	O'Rawe et al 2015	Hu et al. 2015	Hu et al. 2015	Niranjan et al. 2015	Niranjan et al. 2015
Clinical description	III:2	III:5	III:8	IV:1	IV:5	V:4	previosly reported		1a	1b	2a	3a	4a	5a	6a	7a	8a	8b	8c	9a	10a	11a	N67	N67
Age (years)	65†	25†	6†	53	51	15		5	15	13	5	6	9	3	22	11	9	4	1	3	16	8
Male	+	+	+	+	+	+	19	+	+	+	+	+	+	+	+	+	+	+	+	+	+	+	+	+	+	+
Intellectual disability (HP: 0001249)	+	+	+	+	+	+	18	+	+	+	+	+	+	UK	+	+	+	+	+	+	+	+	+	+	+	+
Postnatal growth retardation (HP: 0008897)	-	-	-	-	-	-	11 (2)	UK	+	+	+	+	+	+	-	-	+	+	+	+	UK	+	UK	UK	UK	UK
Delayed gross motor development (HP: 0002194)	UK	UK	UK	UK	+	+	15	+	+	+	+	+	+	+	+	+	+	+	+	+	+	+	UK	UK	UK	UK
Delayed speech and language development (HP: 0000750)	+	+	+	+	+	+	14	+	+	+	+	+	+	+	+	+	+	+	+	UK	+	+	UK	UK	UK	UK
Oral-pharyngeal dysphagia (HP: 0200136)	UK	UK	UK	UK	+	+	9 (1)	UK	+	+	+	+	UK	+	UK	-	+	+	+	UK	+	UK	UK	UK	UK	UK
Prominent supraorbital ridges (HP: 0000336)	+	+	+		+	+	11 (3)	+	+	+	-	+	UK	-	+	-	+	+	+	+	+	+	UK	UK	UK	UK
Downslanted palpebral fissures (HP: 0000494)	UK	UK	UK	UK	+	-	10 (3)	UK	+	+	+	-	+	+	+	-	+	+	+	-	+	UK	UK	UK	UK	UK
Long philtrum (HP: 0000343)	+	+	+	+	+	+	12 (3)	+	+	+	+	+	+	+	-	+	+	+	+	+	-	-	UK	UK	UK	UK
Low-set ears (HP: 0000369)	+	+	+	+	+	+	12 (2)	UK	+	+	+	+	+	+	+	-	+	+	+	+	-	+	UK	UK	UK	UK
Protruding ears (HP: 0000411)	+	+	+	+	+	+	11 (3)	UK	+	+	+	+	+	+	+	-	+	+	+	-	-	+	UK	UK	UK	UK
Long face (HP: 0000276)	+	+	+	+	+	+	10 (3)	UK	+	+	-	-	UK	+	+	-	+	+	+	+	+	+	UK	UK	UK	UK
High palate (HP: 0000218)	UK	UK	UK	UK	+	+	10 (2)	UK	UK	UK	+	+	-	+	+	-	+	+	+	+	+	+	UK	UK	UK	UK
Pointed chin (HP: 0000307)	+	+	+	+	+	+	10 (4)	UK	+	+	-	-	+	+	+	-	+	+	+	-	+	+	UK	UK	UK	UK
Anteverted nares (HP: 0000463)	-	-	-	-	-	-	10 (4)	UK	-	-	+	+	+	+	-	+	+	+	+	+	-	+	UK	UK	UK	UK
Microcephaly (HP: 0000252)	UK	UK	UK	-	-	-	10 (4)	UK	+	+	+	+	+	-	-	+	+	+	+	+	-	-	UK	UK	UK	UK
Hypoplasia of the corpus callosum (HP: 0002079)	UK	UK	UK	UK	UK	UK	11 (1)	+	+	+	+	UK	+	+	+	UK	+	+	+	+	UK	-	UK	UK	UK	UK
Generalized hypotonia (HP: 0001290)	UK	UK	UK	UK	+	+	13 (2)	+	+	+	+	+	+	+	+	-	+	+	+	+	-	+	UK	UK	UK	UK
Unusual gluteal crease with sacral caudal remnant and sacral dimple*	UK	UK	UK	UK	-	+	12 (1)	UK	+	+	+	+	+	+	+	+	+	+	+	+	UK	-	UK	UK	UK	UK
Joint hypermobility (HP: 0001382)	UK	UK	UK	UK	+	+	8 (4)	UK	+	+	-	+	UK	+	-	-	+	+	+	+	-	UK	UK	UK	UK	UK
Autistic behaviors (HP: 0000729)	UK	UK	UK	UK	-	-	10 (3)	-	+	+	+	-	UK	UK	+	+	+	+	+	-	+	+	UK	UK	UK	UK
Prominent forehead (HP:0011220)	+	+	+	+	+	+	9 (5)	+	+	+	+	-	+	+	-	-	+	+	+	-	-	UK	UK	UK	UK	UK
Macrotia (HP:0000400)	+	+	+	+	+	+	1	+	UK	UK	UK	UK	UK	UK	UK	UK	UK	UK	UK	UK	UK	UK	UK	UK	UK	UK
Broad upturned nose (HP:0000463)	-	-	-	-	-	-	11 (4)	+	-	-	+	+	+	+	-	+	+	+	+	+	-	+	UK	UK	UK	UK
Bulbous nasal tip (HP:0000414)	+	-	-	-	-	-	7 (4)	+	-	-	+	+	UK	+	-	+	UK	UK	UK	+	+	-	UK	UK	UK	UK
Short neck (HP:0000470)	+	+	+	+	+	+	0	UK	UK	UK	UK	UK	UK	UK	UK	UK	UK	UK	UK	UK	UK	UK	UK	UK	UK	UK
Deep-set eyes (HP:0000490)	+	+	+	+	-	+	0	UK	UK	UK	UK	UK	UK	UK	UK	UK	UK	UK	UK	UK	UK	UK	UK	UK	UK	UK
Large hands (HP:0001176)	+	+	+	+	+	+	0	UK	UK	UK	UK	UK	UK	UK	UK	UK	UK	UK	UK	UK	UK	UK	UK	UK	UK	UK
Large feet (HP:0001833)	+	+	+	+	+	-	0	UK	UK	UK	UK	UK	UK	UK	UK	UK	UK	UK	UK	UK	UK	UK	UK	UK	UK	UK
Scoliosis (HP:0002650)	UK	UK	UK	UK	+	-	0	UK	UK	UK	UK	UK	UK	UK	UK	UK	UK	UK	UK	UK	UK	UK	UK	UK	UK	UK
Kyphosis (HP:0002808)	UK	UK	UK	UK	+	+	0	UK	UK	UK	UK	UK	UK	UK	UK	UK	UK	UK	UK	UK	UK	UK	UK	UK	UK	UK
Thickened helices (HP:0009748)	-	-	-	-	-	-	9 (5)	+	+	+	-	-	UK	+	+	+	+	+	+	-	-	-	UK	UK	UK	UK
Short digits (HP:0011927)	UK	UK	UK	UK	UK	UK	3 (8)	+	-	-	+	-	+	-	-	+ toes	UK	UK	UK	-	-	-	UK	UK	UK	UK
Balance problems (HP:0002141)	UK	UK	UK	UK	UK	UK	6 (6)	+	+	+	-	+	UK	-	+	-	-	-	-	UK	+	non-ambulatory	UK	UK	UK	UK
Myopia (HP:0000545)	UK	UK	UK	UK	UK	UK	4 (4)	-	-	+	+	UK	UK	+	-	UK	UK	UK	UK	+	-	UK	UK	UK	UK	UK
Hypoplasia of the cerebellar vermis (HP:0001320 )	UK	UK	UK	UK	UK	UK	5 (3)	+	+	+	++	UK	UK	-	-	UK	UK	UK	UK	-	+	UK	UK	UK	UK	UK
Hyporeflexia (HP:0001315)	UK	UK	UK	UK	UK	UK	4 (3)	+	-	-	UK	UK	UK	+	UK	-	UK	UK	UK	UK	+	+	UK	UK	UK	UK
Recurrent hand flapping (HP:0100023)	UK	UK	UK	UK	UK	UK	1	+	UK	UK	UK	UK	UK	UK	UK	UK	UK	UK	UK	UK	UK	UK	UK	UK	UK	UK
Bradykinesia (HP:0002067)	UK	UK	UK	UK	UK	UK	1	+	UK	UK	UK	UK	UK	UK	UK	UK	UK	UK	UK	UK	UK	UK	UK	UK	UK	UK
Postural instability (HP:0002172)	UK	UK	UK	UK	UK	UK	1	+	UK	UK	UK	UK	UK	UK	UK	UK	UK	UK	UK	UK	UK	UK	UK	UK	UK	UK
Gait abnormalities (HP:0001288), onormal gång	UK	UK	UK	UK	UK	UK	6 (2)	+	+	+	+	-	clubfeet	UK	+	- late	non-ambulatory	non-ambulatory	non-ambulatory	UK	+	non-ambulatory	UK	UK	UK	UK
Chromic otitis media (HP: 0000389)	UK	UK	UK	UK	UK	UK	9 (4)	UK	+	+	+	-	+	+	-	+	+	+	+	-	UK	-	UK	UK	UK	UK
Strabismus (HP: 0000486)	UK	UK	UK	UK	UK	UK	9 (4)	UK	+	+	+	+	UK	+	+	-	+	-	-	+	+	-	UK	UK	UK	UK
Hearing impairment (HP: 0000365)	UK	UK	UK	UK	UK	UK	8 (4)	UK	+	+	+	+	UK	+	-	-	+	+	+	-	UK	-	UK	UK	UK	UK
Sagging cheeks	UK	UK	UK	UK	UK	UK	9 (5)	UK	+	+	-	-	-	+	-	-	+	+	+	+	+	+	UK	UK	UK	UK
